# Supplementary material for: Nano-casted N-Doped Carbon Created From a Task-Specific Protic Salt and Controlled Porous Glass
Source: Front Chem. 2019 Nov 27;7:767. doi: 10.3389/fchem.2019.00767 (PMC6897309; doi:10.3389/fchem.2019.00767)
Supplement: Supplementary file 2 [file Data_Sheet_2.xlsx]

## Sheet: N2 sorption - Figure 4
Inorganic scaffold: porous glass		Etched sample		Annealed sample
Relative pressure [p/p0]	Volume @ STP [cc/g]	Relative pressure [p/p0]	Volume @ STP [cc/g]	Relative pressure [p/p0]	Volume @ STP [cc/g]
0.000936127	1.5005	0.00107294	66.9815	0.000623614	8.1938
0.00118961	1.5449	0.00109667	67.4107	0.00103067	9.1347
0.00144766	1.554	0.00358394	73.5847	0.00112723	9.2817
0.00362796	2.023	0.00439091	75.0519	0.00397169	11.531
0.00526245	2.1801	0.00645835	77.3185	0.00482251	11.8697
0.00803493	2.3945	0.00894831	79.2689	0.00708659	12.5046
0.0108001	2.5352	0.0119519	81.0523	0.00973617	13.0069
0.0136715	2.6541	0.0409769	88.9853	0.013046	13.4839
0.0335928	3.3538	0.069426	93.319	0.0322115	14.9338
0.0718093	4.1333	0.107109	97.2582	0.0664944	16.4695
0.105149	4.6693	0.143392	100.333	0.103898	17.7635
0.139856	5.1694	0.17298	102.756	0.136311	18.8325
0.174071	5.6678	0.211479	105.563	0.172505	19.977
0.212921	6.2134	0.243649	107.734	0.205341	20.9988
0.241216	6.5685	0.27459	109.68	0.240565	22.0847
0.27418	7.011	0.311552	111.957	0.273674	23.1608
0.310334	7.4696	0.346631	114.1	0.310702	24.4123
0.348012	7.9415	0.379756	116.055	0.341324	25.416
0.382408	8.5249	0.414876	118.13	0.374241	26.531
0.41236	8.9365	0.451206	120.474	0.411587	27.8239
0.445922	9.5772	0.482591	122.582	0.444567	29.0365
0.485614	10.292	0.513596	124.891	0.47764	30.211
0.520589	10.9643	0.551128	127.344	0.523871	31.9676
0.554572	11.6227	0.58296	129.738	0.551654	33.1397
0.585953	12.271	0.614026	132.283	0.586984	34.6312
0.622143	12.9487	0.648051	135.015	0.619451	36.0194
0.658856	13.8194	0.685029	138.055	0.649537	36.9249
0.692344	14.5923	0.720594	141.043	0.685131	38.8826
0.728273	15.5556	0.758368	143.992	0.73135	41.7171
0.760709	16.4453	0.790806	147.017	0.756225	43.1442
0.789518	17.3393	0.822936	150.443	0.788908	45.347
0.822798	18.5534	0.861524	154.835	0.829058	48.5698
0.858938	20.2041	0.894637	159.947	0.896642	56.9213
0.895258	22.1622	0.933937	169.185	0.903717	58.4054
0.929551	25.4228	0.981374	229.179	0.948556	76.104
0.968418	34.043	0.995591	297.2	0.967496	101.897
0.981946	39.2123	0.995969	379.08	0.979737	170.5
0.988931	89.3851	0.980953	347.969	0.99013	264.544
0.994045	220.093	0.95898	230.599	0.996813	298.64
0.980514	97.1125	0.903571	175.753	0.98038	265.563
0.955952	35.5556	0.881878	165.349	0.958746	170.447
0.92181	28.6203	0.843974	159.038	0.919389	88.3544
0.882968	25.0794	0.810259	154.96	0.878285	62.3479
0.84195	22.7982	0.771206	151.262	0.827609	52.3383
0.804203	21.2415	0.734324	148.475	0.807261	50.623
0.76764	20.0352	0.699911	145.769	0.773313	47.9095
0.728903	18.9275	0.661254	143.142	0.738039	45.5966
0.692667	17.8018	0.625768	141.054	0.700069	43.5754
0.652971	16.7521	0.588259	138.638	0.660432	41.5777
0.617338	15.9795	0.552888	136.406	0.626066	39.969
0.578408	15.0802	0.513651	133.728	0.590001	38.4741
0.542211	14.1842	0.47935	131.313	0.549684	36.9796
0.505251	13.3322	0.446164	126.269	0.517048	35.6328
0.472346	12.4927	0.407719	123.064	0.477652	33.7708
0.432314	11.5757	0.371315	120.752	0.440597	30.6931
0.39888	10.92	0.328027	118.062	0.405051	29.1346
0.3637	10.0121	0.292492	115.607	0.367769	27.6409
0.32449	9.1943	0.259458	113.54	0.336625	26.381
0.287401	8.327	0.24074	112.268	0.298678	25.0768
0.256377	7.5341	0.216263	110.561	0.263864	23.7403
0.232955	6.9976	0.194901	109.048	0.237038	22.7452
0.233007	6.9551	0.162794	106.56	0.234338	22.6553
0.186277	5.8287			0.198587	21.3185
0.161482	5.1906			0.163378	20.0016

## Sheet: TG-analysis - Figure 6
PG C-Replika A (vor dem Glühen: 1000 °C für 2 Stunden)		PG G-Replika A		PG C-Replika B (vor dem Glühen: 1000 °C für 40 Stunden)		PG G-Replika B		Ketjenblack EC-300JD (Referenz)		Carbonized ZIF-11
Temperature [°C]	Mass residue [%]	Temperature [°C]	Mass residue [%]	Temperature [°C]	Mass residue [%]	Temperature [°C]	Mass residue [%]	Temperature [°C]	Mass residue [%]	Temperature [°C]	Mass residue [%]
25.139	100	33.4601	100	34.9362	100	34.7634	100	31.0383	100	24.554	100	7.39195
25.1562	99.9457	33.5728	99.9938	35.0469	99.9492	34.8947	99.994	31.1408	99.9824	24.5672	99.9793	7.39042
25.1862	99.8996	33.6857	99.9786	35.1613	99.8903	35.0245	99.9937	31.2449	99.9914	24.5911	99.9635	7.38925
25.2292	99.858	33.8011	99.9781	35.2812	99.8393	35.1546	99.9889	31.3528	99.9743	24.6276	99.9475	7.38807
25.2879	99.8275	33.9204	99.9698	35.4094	99.7845	35.2896	99.9912	31.4697	99.9865	24.6831	99.9348	7.38713
25.3647	99.7905	34.0456	99.9542	35.5461	99.7448	35.4307	99.9873	31.5947	99.9712	24.7543	99.9186	7.38593
25.4598	99.7499	34.1775	99.961	35.6936	99.699	35.5783	99.9884	31.7294	99.9821	24.8455	99.9041	7.38486
25.5722	99.7	34.3188	99.9579	35.853	99.6589	35.7351	99.9842	31.8753	99.9696	24.957	99.8874	7.38363
25.706	99.6679	34.4698	99.9575	36.0247	99.6108	35.9004	99.9877	32.0358	99.9807	25.0881	99.872	7.38249
25.8589	99.6285	34.6303	99.9498	36.2062	99.5682	36.0758	99.9849	32.2054	99.9691	25.2394	99.8582	7.38147
26.0289	99.6009	34.8017	99.9612	36.3991	99.5321	36.2602	99.9872	32.3874	99.9786	25.4098	99.8399	7.38012
26.2199	99.5611	34.9865	99.9575	36.6039	99.4892	36.4551	99.9836	32.5817	99.9697	25.6008	99.8242	7.37896
26.4276	99.5243	35.1819	99.9683	36.8186	99.454	36.6602	99.9886	32.7877	99.9754	25.8062	99.8062	7.37763
26.6511	99.4684	35.3871	99.9647	37.0434	99.4134	36.8757	99.9884	33.0048	99.9669	26.0292	99.7852	7.37607
26.8883	99.4325	35.6047	99.9647	37.2756	99.3643	37.0993	99.9908	33.2316	99.9715	26.2688	99.7444	7.37306
27.1418	99.3866	35.8333	99.9557	37.5164	99.3178	37.3312	99.9892	33.4683	99.9652	26.5228	99.7255	7.37166
27.4072	99.337	36.0721	99.96	37.7642	99.2797	37.5696	99.9917	33.7124	99.9688	26.7896	99.7403	7.37275
27.6843	99.2835	36.3211	99.9443	38.0189	99.2307	37.8144	99.9873	33.9665	99.9635	27.0674	99.7139	7.3708
27.9721	99.2344	36.5799	99.9516	38.2808	99.2004	38.0672	99.9907	34.227	99.9654	27.3569	99.6777	7.36813
28.2697	99.1743	36.8475	99.9285	38.5511	99.1522	38.3279	99.9889	34.4947	99.962	27.656	99.6493	7.36603
28.5741	99.1236	37.123	99.9436	38.8264	99.1182	38.5957	99.9894	34.7682	99.9589	27.9625	99.622	7.364
28.8869	99.0673	37.4028	99.9132	39.1092	99.065	38.8686	99.99	35.0497	99.9593	28.277	99.5927	7.36185
29.2039	99.0091	37.6894	99.936	39.3964	99.0347	39.1502	99.9923	35.337	99.9527	28.5966	99.5612	7.35951
29.522	98.9411	37.9826	99.9047	39.6893	98.9844	39.4355	99.9889	35.6289	99.9565	28.9217	99.5288	7.35712
29.8446	98.878	38.2811	99.9478	39.9866	98.9443	39.7246	99.9891	35.9268	99.9444	29.2492	99.491	7.35432
30.1713	98.8062	38.5854	99.8971	40.2884	98.8951	40.0194	99.9887	36.2269	99.9501	29.5758	99.4562	7.35175
30.5011	98.7373	38.8944	99.9279	40.5931	98.8557	40.3172	99.9867	36.5307	99.9402	29.9068	99.4189	7.34899
30.833	98.6702	39.2074	99.8878	40.9009	98.8069	40.6187	99.9868	36.839	99.9467	30.2396	99.3817	7.34624
31.1673	98.6034	39.5245	99.9176	41.2111	98.769	40.9242	99.9855	37.1495	99.9329	30.5734	99.3421	7.34332
31.5032	98.5308	39.8452	99.8794	41.5264	98.726	41.2352	99.9854	37.4575	99.9402	30.91	99.3024	7.34039
31.8407	98.454	40.1671	99.9122	41.8414	98.6787	41.5471	99.9796	37.7679	99.9271	31.2468	99.2592	7.33719
32.177	98.3882	40.4922	99.873	42.1604	98.634	41.861	99.9802	38.0825	99.9342	31.5848	99.2158	7.33399
32.5154	98.3046	40.8197	99.8817	42.4801	98.5892	42.177	99.9778	38.3994	99.9236	31.9228	99.1756	7.33101
32.8538	98.2252	41.1489	99.8543	42.8009	98.5428	42.4947	99.9807	38.7183	99.9269	32.2609	99.1282	7.32751
33.1919	98.1467	41.4774	99.8632	43.1233	98.5019	42.8147	99.9774	39.0381	99.9198	32.5981	99.0809	7.32401
33.5292	98.0711	41.8082	99.8406	43.4482	98.4519	43.1365	99.9785	39.3601	99.9211	32.9348	99.0309	7.32031
33.8668	97.9865	42.1391	99.8368	43.7733	98.4108	43.4598	99.9766	39.6837	99.9163	33.2723	98.9817	7.31668
34.2037	97.9202	42.4726	99.8171	44.0986	98.3677	43.7855	99.9765	40.0083	99.9133	33.6095	98.9319	7.313
34.5399	97.8452	42.8047	99.8211	44.426	98.3222	44.1095	99.9743	40.3343	99.91	33.9444	98.8783	7.30904
34.8758	97.7779	43.1368	99.8221	44.7536	98.2774	44.4344	99.9741	40.6589	99.9083	34.2786	98.8237	7.30499
35.2096	97.6971	43.4685	99.8035	45.0812	98.2364	44.7602	99.9715	40.9848	99.9067	34.6131	98.765	7.30066
35.5434	97.6296	43.8009	99.8158	45.4037	98.1934	45.0845	99.9752	41.3117	99.9034	34.9456	98.7173	7.29714
35.877	97.5519	44.1319	99.7846	45.7265	98.1537	45.407	99.9746	41.6403	99.9006	35.2789	98.6664	7.29337
36.2086	97.48	44.4618	99.8051	46.0506	98.1105	45.7317	99.9766	41.9688	99.8981	35.6098	98.6033	7.28871
36.5404	97.4091	44.7932	99.7685	46.3756	98.0699	46.0541	99.9748	42.2965	99.8946	35.9394	98.5431	7.28426
36.8713	97.3384	45.1216	99.7929	46.7008	98.0342	46.3777	99.9736	42.6245	99.8934	36.2689	98.4811	7.27967
37.1997	97.2557	45.4466	99.7514	47.0261	97.9963	46.7025	99.9702	42.9532	99.8908	36.5977	98.4232	7.27539
37.5236	97.1842	45.772	99.7801	47.3518	97.9518	47.0272	99.9701	43.2783	99.8876	36.926	98.3601	7.27073
37.8474	97.1115	46.0962	99.7347	47.6783	97.9148	47.3524	99.9684	43.6042	99.8873	37.2516	98.2995	7.26625
38.1704	97.0515	46.4202	99.7655	48.0046	97.8735	47.6785	99.9675	43.9324	99.8818	37.5743	98.2341	7.26141
38.494	96.9921	46.7449	99.7127	48.3321	97.8338	48.0067	99.9677	44.2596	99.8794	37.8967	98.1697	7.25666
38.8173	96.9248	47.0687	99.7562	48.6582	97.7965	48.3486	99.9639	44.5881	99.8775	38.2188	98.1018	7.25164
39.1481	96.8597	47.3929	99.7001	48.9845	97.7639	48.691	99.9649	44.9156	99.8771	38.5395	98.0348	7.24668
39.479	96.7875	47.7165	99.7526	49.3113	97.7297	49.0164	99.9649	45.24	99.8736	38.8621	97.9644	7.24148
39.8017	96.7274	48.04	99.6903	49.6357	97.6977	49.3426	99.967	45.5614	99.8728	39.1848	97.8925	7.23617
40.1236	96.6637	48.3626	99.7407	49.9634	97.6607	49.669	99.9692	45.8819	99.8694	39.506	97.825	7.23117
40.444	96.6088	48.6865	99.6779	50.2901	97.6253	49.9949	99.967	46.2054	99.8688	39.8281	97.7535	7.22589
40.7758	96.5485	49.0106	99.7119	50.6177	97.6009	50.3216	99.9655	46.5279	99.8648	40.1504	97.679	7.22038
41.108	96.4971	49.3436	99.656	50.9446	97.5607	50.6504	99.9655	46.8519	99.8654	40.4722	97.6078	7.21512
41.4314	96.4355	49.6763	99.6892	51.2705	97.5245	50.977	99.9643	47.1753	99.8603	40.7941	97.5357	7.20979
41.7547	96.3896	50	99.6514	51.5967	97.4854	51.303	99.9636	47.4992	99.8618	41.1163	97.4586	7.20409
42.0788	96.3358	50.3245	99.6723	51.9402	97.4513	51.6282	99.9631	47.8238	99.8551	41.4407	97.383	7.1985
42.4123	96.2875	50.6474	99.6431	52.2827	97.4093	51.9534	99.9616	48.1457	99.8568	41.763	97.303	7.19259
42.744	96.2351	50.9794	99.6545	52.6086	97.3836	52.2795	99.9583	48.4713	99.8512	42.0867	97.2258	7.18688
43.0705	96.1942	51.3116	99.6413	52.9345	97.3453	52.6054	99.9577	48.7963	99.8497	42.4103	97.1452	7.18092
43.3953	96.1424	51.6358	99.6487	53.2567	97.3202	52.931	99.9567	49.1224	99.8477	42.735	97.0642	7.17494
43.7209	96.1044	51.9602	99.6477	53.5784	97.2846	53.2528	99.9561	49.449	99.8452	43.0588	96.9826	7.1689
44.0634	96.0482	52.286	99.6338	53.9012	97.2712	53.5738	99.9577	49.7763	99.843	43.3844	96.9014	7.1629
44.4056	96.0028	52.6259	99.6521	54.2206	97.2301	53.8962	99.9586	50.1013	99.8424	43.7098	96.815	7.15652
44.7319	95.9622	52.9644	99.613	54.5432	97.2047	54.2183	99.9582	50.4258	99.8401	44.0352	96.7311	7.15032
45.0583	95.9292	53.286	99.6532	54.8674	97.1676	54.5407	99.9583	50.7523	99.8383	44.362	96.6475	7.14414
45.3802	95.8894	53.6086	99.5926	55.1998	97.1509	54.8651	99.9569	51.0794	99.8381	44.6882	96.5652	7.13805
45.7107	95.8538	53.9325	99.6385	55.5329	97.121	55.191	99.9548	51.4072	99.832	45.0141	96.4761	7.13146
46.0398	95.8166	54.2641	99.5824	55.8584	97.0954	55.5164	99.9553	51.7354	99.8355	45.3378	96.3861	7.12481
46.3637	95.7806	54.596	99.6281	56.1835	97.0718	55.8411	99.9548	52.0632	99.8286	45.6603	96.2973	7.11825
46.6883	95.7563	54.9217	99.5703	56.5067	97.0475	56.1649	99.9565	52.3902	99.8317	45.9845	96.2129	7.11201
47.0142	95.7232	55.248	99.618	56.8406	97.0223	56.4914	99.955	52.7165	99.8256	46.308	96.1222	7.1053
47.3466	95.6965	55.5746	99.5664	57.1756	96.9944	56.8174	99.9553	53.0423	99.8274	46.6334	96.031	7.09856
47.6796	95.6655	55.9018	99.6064	57.502	96.9693	57.1437	99.9529	53.3672	99.8227	46.9589	95.9372	7.09163
48.0063	95.6348	56.2297	99.5602	57.8311	96.9419	57.4708	99.9508	53.6922	99.8223	47.2855	95.8468	7.08495
48.3329	95.5989	56.5579	99.593	58.1583	96.9215	57.7973	99.951	54.0176	99.8194	47.6124	95.7526	7.07798
48.6593	95.5797	56.8865	99.5558	58.4945	96.8986	58.1273	99.9506	54.3433	99.816	47.9409	95.6609	7.07121
48.9958	95.5551	57.2159	99.573	58.8313	96.8757	58.456	99.9498	54.6693	99.8155	48.2686	95.5679	7.06433
49.3327	95.5354	57.5537	99.5541	59.158	96.8494	58.7853	99.9495	54.9931	99.8129	48.5985	95.4729	7.05731
49.6621	95.5079	57.8919	99.5552	59.4868	96.8297	59.1134	99.9483	55.3213	99.8122	48.9282	95.3749	7.05006
49.9918	95.4892	58.2214	99.5517	59.8166	96.807	59.4415	99.9495	55.6487	99.8111	49.2582	95.2789	7.04297
50.3211	95.4617	58.5525	99.5371	60.1625	96.7918	59.7703	99.9497	55.9783	99.808	49.5896	95.1864	7.03613
50.6687	95.4375	58.8817	99.5596	60.5076	96.7605	60.0999	99.9485	56.3065	99.8076	49.9216	95.0905	7.02904
51.0158	95.4174	59.2226	99.5072	60.8328	96.7485	60.4293	99.946	56.6368	99.8046	50.2532	94.9958	7.02204
51.3475	95.3907	59.5617	99.5215	61.1561	96.7258	60.7539	99.9445	56.9673	99.8044	50.5858	94.8967	7.01471
51.6789	95.3712	59.8922	99.4927	61.4796	96.7104	61.082	99.9461	57.297	99.8021	50.9181	94.8025	7.00776
52.0107	95.3468	60.223	99.5455	61.8023	96.6918	61.408	99.9456	57.6241	99.8008	51.2523	94.7045	7.00051
52.3512	95.3295	60.5528	99.4926	62.1272	96.6819	61.7345	99.9441	57.9555	99.7999	51.5861	94.6047	6.99313
52.6921	95.3081	60.8958	99.5341	62.4541	96.6614	62.0606	99.9421	58.2871	99.7947	51.9209	94.5038	6.98567
53.0217	95.2938	61.2383	99.4887	62.7806	96.6414	62.3889	99.9425	58.6189	99.796	52.2546	94.4067	6.97849
53.3516	95.2661	61.5656	99.5237	63.1084	96.6172	62.7178	99.9439	58.9501	99.79	52.5901	94.3099	6.97134
53.6826	95.1965	61.8922	99.4832	63.4429	96.6048	63.0478	99.9432	59.2831	99.7924	52.9227	94.2143	6.96427
54.0178	95.2247	62.2191	99.5112	63.7774	96.5828	63.3769	99.9413	59.6149	99.7895	53.2527	94.1179	6.95715
54.3568	95.2511	62.5557	99.4873	64.1063	96.5686	63.7063	99.9444	59.9481	99.7897	53.5834	94.0225	6.9501
54.6888	95.1696	62.8931	99.5051	64.4371	96.5582	64.0375	99.9419	60.2813	99.7856	53.9156	93.9284	6.94314
55.0204	95.1769	63.223	99.4868	64.7675	96.5411	64.3717	99.9405	60.6126	99.784	54.2482	93.8341	6.93617
55.3509	95.1714	63.5528	99.4922	65.1072	96.5257	64.702	99.9383	60.9391	99.7833	54.5804	93.7413	6.92931
55.6912	95.1655	63.8829	99.4736	65.4481	96.506	65.0336	99.9393	61.2667	99.7806	54.914	93.6469	6.92233
56.0329	95.1524	64.2236	99.4802	65.7791	96.4942	65.3654	99.9366	61.5959	99.7817	55.2474	93.5542	6.91548
56.3645	95.1487	64.5646	99.4277	66.1083	96.4738	65.6989	99.9361	61.9272	99.7791	55.5818	93.4617	6.90864
56.6977	95.1279	64.8961	99.4126	66.4416	96.4732	66.0319	99.9355	62.2566	99.7774	55.9156	93.367	6.90164
57.0303	95.1107	65.2277	99.4313	66.7834	96.4475	66.3641	99.9371	62.5881	99.7779	56.2504	93.2748	6.89482
57.3815	95.0938	65.5595	99.4321	67.1259	96.441	66.6978	99.9364	62.9202	99.7736	56.5941	93.1845	6.88815
57.7328	95.0777	65.9005	99.4464	67.4602	96.4244	67.0313	99.9378	63.252	99.7762	56.9372	93.0944	6.88149
58.0679	95.0737	66.2415	99.448	67.7944	96.4125	67.3647	99.9351	63.5856	99.7694	57.2731	93.0075	6.87507
58.4034	95.0589	66.5745	99.4685	68.1292	96.3926	67.6989	99.9359	63.9191	99.7739	57.6091	92.9204	6.86863
58.7393	95.0481	66.9085	99.4618	68.4598	96.3849	68.0321	99.9365	64.2521	99.7674	57.9445	92.8354	6.86235
59.0848	95.0332	67.243	99.485	68.7901	96.3671	68.3617	99.9379	64.5848	99.7679	58.2889	92.7494	6.85599
59.4306	95.0239	67.5939	99.471	69.1236	96.3525	68.6906	99.9354	64.9203	99.7646	58.6327	92.6667	6.84988
59.7674	95.005	67.9454	99.4921	69.457	96.3416	69.0209	99.9358	65.2546	99.7656	58.9709	92.579	6.84339
60.1049	94.9914	68.2774	99.4681	69.7926	96.3296	69.3519	99.9358	65.5894	99.7633	59.3047	92.4987	6.83745
60.443	94.9842	68.6085	99.509	70.1279	96.3205	69.6838	99.9384	65.9253	99.7617	59.6404	92.4312	6.83247
60.785	94.9772	68.9407	99.4749	70.4656	96.3052	70.0162	99.9366	66.2613	99.7562	59.9933	92.3447	6.82607
61.1277	94.9575	69.2802	99.5061	70.8039	96.2865	70.3486	99.9367	66.5962	99.759	60.3461	92.2546	6.81941
61.4621	94.9492	69.6212	99.4547	71.1453	96.2721	70.6812	99.9364	66.9322	99.7556	60.6799	92.1808	6.81396
61.7944	94.9407	69.9538	99.4553	71.4871	96.2601	71.0142	99.9365	67.2673	99.756	61.0117	92.1104	6.80875
62.1295	94.9986	70.2875	99.4177	71.8308	96.2388	71.3476	99.9357	67.6014	99.7497	61.3446	92.0397	6.80353
62.4736	94.9633	70.6207	99.4331	72.1732	96.2235	71.6818	99.9341	67.9348	99.7535	61.6764	91.9738	6.79866
62.8168	94.9339	70.9556	99.4071	72.5162	96.2176	72.0154	99.9346	68.2674	99.7483	62.0089	91.9071	6.79373
63.1518	94.9075	71.2889	99.4188	72.8563	96.2043	72.3504	99.9369	68.5975	99.7519	62.3419	91.8406	6.78881
63.4874	94.8903	71.6237	99.3994	73.196	96.1957	72.6846	99.9369	68.9307	99.7482	62.6739	91.7756	6.784
63.8227	94.8791	71.9597	99.4055	73.5388	96.1835	73.0202	99.9356	69.2627	99.7476	63.007	91.7131	6.77939
64.1761	94.8734	72.2952	99.387	73.8797	96.1711	73.3552	99.9346	69.5955	99.7468	63.3406	91.6523	6.77489
64.5281	94.8678	72.6309	99.3869	74.2195	96.1598	73.6871	99.9353	69.928	99.7439	63.6737	91.5926	6.77048
64.8633	94.8557	72.9673	99.3862	74.5588	96.15	74.0216	99.9343	70.2614	99.7457	64.0079	91.5347	6.7662
65.1979	94.8505	73.3036	99.3799	74.8973	96.1418	74.3586	99.9319	70.594	99.7377	64.3426	91.4822	6.76232
65.5336	94.8396	73.6395	99.3865	75.2324	96.1246	74.6945	99.9322	70.9256	99.7415	64.6763	91.4289	6.75838
65.8768	94.8291	73.9758	99.3638	75.5686	96.1173	75.0297	99.9319	71.2589	99.7335	65.011	91.3776	6.75459
66.2202	94.8205	74.3122	99.3846	75.9008	96.1002	75.3654	99.932	71.5936	99.7384	65.3445	91.3282	6.75093
66.5554	94.8165	74.6483	99.3617	76.2328	96.0929	75.6986	99.9312	71.9273	99.7311	65.6784	91.2819	6.74752
66.8912	94.8049	74.9849	99.3802	76.5658	96.0743	76.0298	99.9338	72.2614	99.7371	66.0128	91.2345	6.74401
67.2252	94.7971	75.3222	99.359	76.8965	96.0688	76.3609	99.9325	72.597	99.7293	66.3475	91.1891	6.74065
67.5696	94.7857	75.6565	99.3766	77.2271	96.0593	76.7	99.934	72.9325	99.7348	66.6822	91.1447	6.73737
67.9129	94.7824	75.9883	99.3573	77.5566	96.0491	77.0395	99.9295	73.2753	99.7278	67.0164	91.1008	6.73413
68.2451	94.7755	76.3205	99.3725	77.8875	96.0353	77.3713	99.933	73.6189	99.7316	67.3513	91.0573	6.73091
68.5757	94.7651	76.6537	99.3471	78.2198	96.0259	77.7039	99.9317	73.9542	99.7255	67.6856	91.0198	6.72814
68.9063	94.7563	76.986	99.3642	78.5516	96.0061	78.0364	99.9342	74.2885	99.729	68.0193	90.983	6.72542
69.2452	94.7487	77.3188	99.3353	78.8834	95.9996	78.3774	99.933	74.6218	99.7234	68.3506	90.9451	6.72261
69.5846	94.7417	77.6518	99.3649	79.2154	95.9843	78.7188	99.9329	74.9648	99.7246	68.6806	90.9112	6.72011
69.9155	94.7356	77.9851	99.3428	79.5482	95.9834	79.0516	99.9293	75.308	99.7202	69.0119	90.8774	6.71761
70.248	94.7267	78.3186	99.3597	79.8802	95.9743	79.3857	99.9294	75.6424	99.7206	69.3432	90.8408	6.71491
70.5801	94.7216	78.6525	99.3307	80.2108	95.9698	79.7192	99.9268	75.9739	99.7184	69.6732	90.8088	6.71254
70.9296	94.7145	78.9864	99.3531	80.5405	95.9539	80.0596	99.9278	76.3071	99.7167	70.0048	90.7781	6.71027
71.2782	94.7126	79.321	99.3289	80.8734	95.9513	80.4028	99.9291	76.6472	99.7163	70.3359	90.7482	6.70806
71.6101	94.7019	79.6562	99.3492	81.2048	95.9364	80.7374	99.9309	76.9867	99.713	70.6676	90.7171	6.70577
71.9426	94.6922	79.9899	99.3306	81.538	95.9335	81.072	99.9298	77.3198	99.7113	70.9999	90.6912	6.70385
72.275	94.6825	80.3243	99.3454	81.8709	95.9211	81.4074	99.9295	77.6511	99.7096	71.3285	90.6643	6.70186
72.6169	94.6739	80.6603	99.3304	82.2033	95.9179	81.7612	99.9305	77.984	99.7083	71.6621	90.6354	6.69972
72.9592	94.6758	80.9954	99.3421	82.5358	95.9027	82.1138	99.9307	78.3257	99.7048	71.9947	90.6083	6.69772
73.2931	94.6762	81.3299	99.3302	82.8683	95.905	82.4496	99.9298	78.6665	99.71	72.3287	90.5807	6.69568
73.627	94.667	81.6642	99.3305	83.1972	95.8894	82.785	99.9305	78.9983	99.7011	72.6633	90.5548	6.69376
73.9614	94.6598	81.9997	99.3299	83.5245	95.8873	83.1172	99.9302	79.3316	99.7092	72.9974	90.5311	6.69201
74.304	94.6572	82.3347	99.3252	83.8547	95.8722	83.4486	99.9269	79.6658	99.6979	73.3316	90.5104	6.69049
74.6466	94.6497	82.67	99.331	84.1847	95.8689	83.7813	99.928	80.0006	99.7072	73.6656	90.4866	6.68872
74.982	94.6436	83.0035	99.3213	84.5146	95.8521	84.1153	99.9267	80.3353	99.6944	74.0003	90.4644	6.68708
75.3168	94.6384	83.3362	99.3306	84.8453	95.8505	84.4492	99.9271	80.6709	99.7052	74.3349	90.4447	6.68562
75.6495	94.6327	83.6718	99.3161	85.1771	95.8445	84.7825	99.9267	81.0061	99.6924	74.6694	90.4265	6.68428
75.9895	94.6255	84.0037	99.3292	85.5091	95.8411	85.1173	99.9287	81.3418	99.701	75.0048	90.4063	6.68279
76.3293	94.6182	84.3361	99.3281	85.8406	95.8382	85.4532	99.9251	81.6767	99.6914	75.3384	90.3856	6.68126
76.661	94.6129	84.6681	99.3545	86.1705	95.8324	85.7881	99.9264	82.0112	99.6966	75.6721	90.3639	6.67965
76.9932	94.6094	85.0012	99.3426	86.5032	95.8305	86.1247	99.927	82.3435	99.6911	76.0032	90.3463	6.67835
77.3255	94.6048	85.3347	99.3487	86.8368	95.8225	86.4639	99.9254	82.6769	99.6946	76.3351	90.3277	6.67697
77.6746	94.5986	85.6684	99.3327	87.1696	95.8157	86.8038	99.9224	83.0113	99.6904	76.6687	90.3094	6.67562
78.0242	94.5944	86.0011	99.3502	87.503	95.8048	87.1434	99.9223	83.3422	99.6882	77.0019	90.291	6.67427
78.3576	94.5936	86.3358	99.3313	87.8372	95.8061	87.4835	99.9203	83.6752	99.6884	77.3364	90.2714	6.67282
78.6899	94.5898	86.6659	99.3278	88.1725	95.7946	87.8223	99.9192	84.0079	99.6827	77.671	90.2557	6.67166
79.0246	94.584	87.0001	99.2941	88.5065	95.7885	88.1621	99.9191	84.3398	99.6868	78.0057	90.243	6.67072
79.3593	94.5644	87.3347	99.3079	88.8375	95.7756	88.5	99.9185	84.6718	99.68	78.3414	90.2297	6.66974
79.6927	94.5663	87.67	99.2884	89.1723	95.77	88.8381	99.9188	85.0041	99.6868	78.6772	90.2123	6.66845
80.0262	94.5735	88.0042	99.3036	89.5068	95.7547	89.1754	99.9192	85.338	99.6781	79.0126	90.1962	6.66726
80.3595	94.5655	88.3381	99.2851	89.842	95.7531	89.5124	99.9174	85.6722	99.6856	79.3482	90.1795	6.66603
80.694	94.5558	88.6733	99.2862	90.1768	95.7493	89.8492	99.9175	86.0054	99.6738	79.685	90.1635	6.66484
81.0301	94.5419	89.0057	99.308	90.5091	95.7499	90.1845	99.9156	86.3386	99.6831	80.0218	90.1489	6.66376
81.3656	94.533	89.3404	99.3498	90.8408	95.737	90.5164	99.9141	86.6732	99.6697	80.3574	90.1351	6.66274
81.7006	94.5325	89.6763	99.3044	91.1726	95.736	90.8474	99.9123	87.0046	99.6805	80.6941	90.122	6.66178
82.036	94.5268	90.0119	99.3011	91.5036	95.7321	91.1768	99.9126	87.3394	99.6676	81.0297	90.1065	6.66063
82.3719	94.5263	90.3458	99.272	91.8343	95.7285	91.5075	99.9122	87.6755	99.6786	81.3654	90.094	6.6597
82.7061	94.5245	90.6775	99.2903	92.1665	95.7297	91.8389	99.9118	88.0099	99.6663	81.7006	90.0806	6.65871
83.0405	94.5255	91.0101	99.2644	92.4985	95.723	92.1699	99.9093	88.3452	99.6763	82.0362	90.0682	6.6578
83.373	94.5303	91.3431	99.2733	92.8322	95.7125	92.5007	99.9079	88.6808	99.6653	82.3708	90.0586	6.65709
83.7055	94.5206	91.6761	99.2549	93.1678	95.7078	92.8325	99.9081	89.0163	99.6731	82.7056	90.0451	6.65609
84.0377	94.5147	92.0083	99.2739	93.5005	95.703	93.1631	99.9059	89.3516	99.663	83.0395	90.0322	6.65514
84.3709	94.512	92.3414	99.2557	93.8349	95.6887	93.4956	99.9066	89.6869	99.6678	83.3711	90.019	6.65416
84.7028	94.5036	92.675	99.2741	94.1686	95.693	93.8265	99.9059	90.0227	99.6606	83.7023	90.0102	6.65351
85.036	94.5089	93.008	99.2626	94.5018	95.6753	94.1584	99.9072	90.3572	99.6614	84.0326	89.9988	6.65267
85.3689	94.5041	93.341	99.2807	94.8363	95.6792	94.4899	99.9077	90.6889	99.6597	84.3642	89.9887	6.65192
85.7021	94.4996	93.6752	99.2677	95.1723	95.6672	94.8187	99.908	91.0247	99.6581	84.6957	89.9762	6.651
86.0352	94.4955	94.0079	99.2662	95.5069	95.6693	95.1517	99.9088	91.3561	99.6586	85.0266	89.9669	6.65031
86.3691	94.4915	94.3409	99.2615	95.8427	95.6581	95.4838	99.9111	91.6924	99.654	85.3576	89.9571	6.64958
86.7027	94.4857	94.6731	99.2811	96.1783	95.6632	95.8164	99.9088	92.0276	99.6553	85.689	89.947	6.64884
87.0369	94.4909	95.0057	99.2666	96.5144	95.6486	96.149	99.908	92.3656	99.646	86.02	89.9377	6.64815
87.3702	94.4859	95.3397	99.2588	96.8494	95.6464	96.4809	99.903	92.7027	99.6513	86.3523	89.9284	6.64746
87.7043	94.4865	95.6726	99.2595	97.1843	95.6402	96.8144	99.9029	93.0411	99.64	86.6845	89.9184	6.64672
88.0392	94.479	96.0062	99.2536	97.5178	95.6406	97.1462	99.9018	93.3794	99.6493	87.0154	89.907	6.64588
88.3733	94.475	96.3399	99.2495	97.8472	95.6233	97.4777	99.902	93.7168	99.6383	87.3482	89.8947	6.64497
88.7088	94.4714	96.6733	99.2435	98.1794	95.6186	97.8068	99.9023	94.0539	99.6471	87.6817	89.8817	6.64401
89.043	94.4737	97.0067	99.2431	98.5117	95.6107	98.1353	99.9048	94.3912	99.6346	88.0132	89.871	6.64322
89.3782	94.4731	97.3393	99.2298	98.8603	95.6099	98.4622	99.905	94.7282	99.6439	88.3467	89.8615	6.64252
89.7127	94.4648	97.67	99.237	99.2095	95.6089	98.7918	99.9055	95.0642	99.631	88.68	89.854	6.64196
90.0473	94.4609	98.0013	99.2273	99.5426	95.5999	99.1227	99.9073	95.4007	99.6396	89.0127	89.8448	6.64128
90.3805	94.46	98.3318	99.2463	99.8745	95.5931	99.4526	99.9064	95.736	99.6282	89.3465	89.8358	6.64062
90.7108	94.4553	98.6628	99.2239	100.208	95.5862	99.7854	99.9061	96.0714	99.6364	89.6798	89.8255	6.63986
91.041	94.4508	98.994	99.2355	100.541	95.5869	100.116	99.9054	96.4001	99.6236	90.0134	89.8172	6.63924
91.3734	94.4435	99.3255	99.2191	100.872	95.5843	100.449	99.9055	96.7311	99.6312	90.345	89.8061	6.63842
91.7048	94.4421	99.6581	99.2353	101.207	95.5872	100.782	99.9056	97.0634	99.6213	90.6747	89.7988	6.63788
92.0363	94.4415	99.9899	99.2127	101.542	95.5754	101.115	99.904	97.3983	99.628	91.0055	89.7883	6.63711
92.3687	94.439	100.323	99.2377	101.877	95.5675	101.449	99.9033	97.7304	99.6209	91.338	89.777	6.63627
92.7014	94.4359	100.655	99.2036	102.211	95.5606	101.781	99.9026	98.0594	99.6234	91.6717	89.768	6.63561
93.0343	94.4328	100.988	99.2395	102.545	95.5626	102.116	99.9021	98.3901	99.6195	92.0022	89.7613	6.63511
93.3676	94.4288	101.322	99.2129	102.881	95.5573	102.45	99.9019	98.7202	99.6172	92.3334	89.7509	6.63434
93.7014	94.4224	101.655	99.2406	103.216	95.5516	102.782	99.9005	99.0508	99.6174	92.6655	89.7401	6.63354
94.0345	94.4189	101.99	99.2151	103.551	95.5386	103.117	99.9016	99.3816	99.6109	92.9979	89.7287	6.6327
94.3684	94.4117	102.324	99.2283	103.886	95.5367	103.451	99.9012	99.7122	99.6153	93.3295	89.7194	6.63201
94.7017	94.4078	102.66	99.2061	104.216	95.5299	103.786	99.9015	100.044	99.607	93.6619	89.71	6.63132
95.0359	94.4044	102.994	99.2242	104.551	95.5249	104.121	99.9013	100.373	99.6146	93.9945	89.7003	6.63061
95.3704	94.4006	103.327	99.2025	104.883	95.5184	104.456	99.9025	100.703	99.6011	94.328	89.6932	6.63007
95.707	94.3987	103.662	99.2223	105.215	95.5237	104.789	99.9013	101.036	99.6101	94.6601	89.6854	6.6295
96.0429	94.3925	103.997	99.2103	105.548	95.5232	105.121	99.9019	101.368	99.599	94.9938	89.6755	6.62877
96.3774	94.3864	104.331	99.2236	105.88	95.5258	105.453	99.9004	101.699	99.6106	95.3347	89.6671	6.62815
96.7125	94.3837	104.664	99.2071	106.212	95.5147	105.783	99.9005	102.031	99.5967	95.6772	89.6579	6.62746
97.0472	94.383	104.997	99.2108	106.546	95.5091	106.116	99.8986	102.365	99.609	96.0106	89.6474	6.62669
97.3822	94.3793	105.329	99.1977	106.879	95.4983	106.449	99.9027	102.696	99.5942	96.344	89.638	6.626
97.7132	94.3799	105.66	99.2103	107.213	95.5072	106.781	99.9028	103.03	99.6067	96.6778	89.6289	6.62532
98.0417	94.383	105.992	99.207	107.546	95.5017	107.116	99.9006	103.362	99.5927	97.0195	89.6236	6.62493
98.3726	94.3829	106.323	99.2049	107.881	95.5001	107.45	99.8998	103.694	99.6033	97.3613	89.6179	6.62451
98.7035	94.3745	106.655	99.2023	108.215	95.4878	107.784	99.9007	104.027	99.5912	97.6928	89.61	6.62392
99.0351	94.3681	106.988	99.1966	108.549	95.4867	108.118	99.9001	104.359	99.5992	98.0234	89.6026	6.62338
99.3676	94.3699	107.321	99.2078	108.881	95.4871	108.452	99.8991	104.69	99.5885	98.3541	89.5932	6.62269
99.6987	94.3706	107.654	99.1945	109.215	95.4837	108.784	99.8993	105.02	99.5952	98.6939	89.5869	6.62222
100.03	94.3677	107.986	99.2018	109.55	95.485	109.119	99.8985	105.349	99.5875	99.0329	89.5791	6.62164
100.362	94.3653	108.321	99.1855	109.884	95.4807	109.452	99.8964	105.679	99.5921	99.3654	89.571	6.62104
100.694	94.3624	108.655	99.1969	110.218	95.479	109.788	99.896	106.01	99.5864	99.6978	89.5633	6.62047
101.026	94.3678	108.99	99.1799	110.554	95.4749	110.123	99.8957	106.343	99.5882	100.031	89.557	6.62001
101.359	94.3711	109.324	99.1982	110.888	95.4726	110.459	99.894	106.675	99.5848	100.38	89.5469	6.61926
101.691	94.3632	109.658	99.1691	111.22	95.4706	110.794	99.8948	107.006	99.583	100.731	89.5369	6.61852
102.024	94.3605	109.993	99.1851	111.551	95.4628	111.129	99.8928	107.338	99.581	101.067	89.5278	6.61785
102.357	94.3574	110.327	99.1616	111.879	95.4634	111.464	99.894	107.669	99.5764	101.399	89.5205	6.61731
102.69	94.3519	110.663	99.1882	112.206	95.4534	111.797	99.8932	107.999	99.5779	101.733	89.5136	6.6168
103.024	94.3565	110.999	99.1571	112.532	95.4537	112.129	99.8932	108.33	99.5714	102.067	89.5058	6.61623
103.357	94.3515	111.334	99.179	112.858	95.4445	112.462	99.8928	108.673	99.5763	102.403	89.4984	6.61568
103.691	94.3475	111.669	99.1488	113.184	95.441	112.792	99.8923	109.014	99.5669	102.736	89.4896	6.61502
104.026	94.3488	112.002	99.1759	113.51	95.4371	113.123	99.8929	109.347	99.571	103.071	89.4804	6.61435
104.359	94.3448	112.334	99.1398	113.838	95.4401	113.456	99.8932	109.681	99.5594	103.405	89.4719	6.61372
104.692	94.3396	112.668	99.1664	114.168	95.4382	113.788	99.8932	110.015	99.5727	103.74	89.4631	6.61307
105.023	94.3333	113	99.1423	114.498	95.441	114.122	99.8914	110.358	99.5619	104.074	89.4566	6.61259
105.355	94.3329	113.334	99.1569	114.829	95.4329	114.456	99.8932	110.702	99.5722	104.41	89.4485	6.61199
105.686	94.3405	113.668	99.1361	115.16	95.434	114.789	99.8941	111.036	99.5545	104.743	89.4427	6.61156
106.02	94.337	114	99.1637	115.492	95.4224	115.123	99.8935	111.372	99.5666	105.074	89.4351	6.61099
106.353	94.331	114.333	99.1289	115.824	95.4362	115.459	99.8927	111.71	99.5499	105.406	89.4285	6.61051
106.685	94.3206	114.666	99.1588	116.158	95.4286	115.792	99.8923	112.052	99.5643	105.739	89.4214	6.60998
107.019	94.3152	114.999	99.145	116.491	95.4335	116.126	99.8931	112.395	99.5516	106.072	89.4143	6.60946
107.352	94.3144	115.333	99.1666	116.826	95.4225	116.461	99.893	112.729	99.566	106.405	89.4078	6.60898
107.686	94.3189	115.667	99.1495	117.16	95.4251	116.794	99.8953	113.063	99.5499	106.737	89.4015	6.60852
108.02	94.3139	116.001	99.1572	117.495	95.4145	117.126	99.8933	113.396	99.5646	107.071	89.3941	6.60797
108.354	94.304	116.336	99.1515	117.831	95.4157	117.462	99.8927	113.735	99.5461	107.407	89.3863	6.60739
108.689	94.3068	116.67	99.1499	118.167	95.4071	117.796	99.8919	114.077	99.5605	107.741	89.3819	6.60706
109.023	94.3107	117.003	99.1451	118.505	95.42	118.131	99.8903	114.41	99.542	108.075	89.3769	6.6067
109.356	94.3062	117.339	99.1362	118.841	95.4049	118.465	99.8915	114.745	99.5571	108.409	89.3703	6.60621
109.69	94.3041	117.674	99.1413	119.175	95.4185	118.799	99.8915	115.079	99.5412	108.743	89.3623	6.60562
110.024	94.2976	118.008	99.1315	119.509	95.4067	119.132	99.8918	115.43	99.5493	109.079	89.3523	6.60488
110.358	94.2948	118.343	99.1445	119.844	95.4136	119.465	99.8925	115.781	99.5451	109.413	89.3475	6.60453
110.692	94.2909	118.677	99.125	120.178	95.4038	119.797	99.8928	116.115	99.5425	109.748	89.3392	6.60391
111.027	94.2964	119.008	99.1432	120.515	95.4066	120.13	99.8938	116.45	99.5452	110.082	89.3327	6.60343
111.36	94.2961	119.341	99.1239	120.852	95.3937	120.462	99.8961	116.783	99.5386	110.417	89.3288	6.60314
111.693	94.2977	119.673	99.1439	121.193	95.3944	120.796	99.8945	117.126	99.5444	110.752	89.323	6.60271
112.024	94.2904	120.004	99.122	121.535	95.3862	121.129	99.8938	117.469	99.5358	111.088	89.3173	6.60229
112.356	94.2911	120.336	99.1383	121.88	95.379	121.462	99.8941	117.805	99.5452	111.423	89.3063	6.60148
112.688	94.2853	120.669	99.1102	122.224	95.3771	121.793	99.8952	118.139	99.531	111.757	89.2988	6.60093
113.021	94.2869	121.002	99.14	122.569	95.3766	122.126	99.8923	118.474	99.5421	112.088	89.2907	6.60033
113.353	94.2845	121.335	99.1176	122.915	95.3727	122.46	99.8906	118.807	99.5279	112.421	89.2836	6.5998
113.685	94.2905	121.669	99.1283	123.258	95.3657	122.794	99.8906	119.139	99.5385	112.754	89.2764	6.59927
114.018	94.2893	122.002	99.1147	123.602	95.366	123.129	99.8928	119.471	99.5262	113.086	89.2731	6.59902
114.352	94.2914	122.337	99.1281	123.942	95.3599	123.464	99.8921	119.804	99.5334	113.419	89.2645	6.59839
114.685	94.289	122.671	99.1151	124.284	95.3611	123.799	99.8918	120.136	99.5244	113.752	89.258	6.59791
115.019	94.2894	123.004	99.1174	124.625	95.3544	124.133	99.8965	120.478	99.5325	114.086	89.2505	6.59735
115.354	94.2872	123.339	99.1235	124.965	95.3571	124.468	99.8966	120.819	99.5238	114.42	89.2443	6.59689
115.69	94.2912	123.673	99.1174	125.303	95.3444	124.803	99.895	121.151	99.5287	114.754	89.2376	6.5964
116.025	94.2875	124.008	99.1186	125.641	95.3459	125.138	99.8962	121.485	99.5213	115.088	89.2338	6.59612
116.361	94.2835	124.342	99.1105	125.975	95.3314	125.471	99.8973	121.819	99.5254	115.423	89.2268	6.5956
116.695	94.2725	124.676	99.1322	126.31	95.3328	125.804	99.897	122.161	99.5187	115.758	89.2182	6.59497
117.031	94.2682	125.012	99.1109	126.641	95.3273	126.135	99.8978	122.503	99.5229	116.091	89.211	6.59443
117.367	94.2679	125.347	99.1214	126.974	95.3305	126.465	99.8965	122.837	99.5148	116.426	89.2069	6.59413
117.702	94.2654	125.681	99.0764	127.306	95.3203	126.795	99.8974	123.172	99.5188	116.76	89.2027	6.59382
118.038	94.2651	126.013	99.1137	127.636	95.3305	127.124	99.8978	123.506	99.5134	117.095	89.1945	6.59322
118.375	94.2631	126.345	99.0745	127.964	95.3145	127.454	99.8999	123.858	99.5188	117.43	89.1894	6.59283
118.709	94.2643	126.677	99.1208	128.294	95.3159	127.785	99.8981	124.209	99.5104	117.765	89.1825	6.59233
119.043	94.2586	127.008	99.0747	128.625	95.3116	128.113	99.8997	124.541	99.517	118.099	89.1789	6.59206
119.376	94.261	127.341	99.1103	128.956	95.3183	128.444	99.8985	124.874	99.5087	118.433	89.1717	6.59153
119.709	94.2557	127.674	99.0686	129.287	95.3018	128.777	99.8978	125.208	99.5152	118.766	89.1661	6.59111
120.042	94.2502	128.006	99.118	129.618	95.3102	129.109	99.8967	125.543	99.506	119.096	89.158	6.59051
120.376	94.2438	128.34	99.0771	129.948	95.3007	129.442	99.8975	125.875	99.5074	119.432	89.1515	6.59004
120.71	94.2412	128.673	99.1199	130.279	95.3064	129.777	99.8972	126.206	99.4981	119.763	89.1423	6.58936
121.043	94.2397	129.006	99.0802	130.609	95.2943	130.109	99.8971	126.538	99.5104	120.095	89.1387	6.58909
121.378	94.2406	129.339	99.1114	130.94	95.2997	130.444	99.8993	126.87	99.5059	120.427	89.1313	6.58854
121.711	94.2366	129.673	99.0686	131.271	95.2878	130.778	99.8997	127.203	99.5062	120.758	89.1279	6.58829
122.045	94.2368	130.007	99.0986	131.603	95.2873	131.113	99.8976	127.536	99.5005	121.091	89.1206	6.58775
122.38	94.2337	130.341	99.0714	131.936	95.2801	131.447	99.8981	127.87	99.5019	121.423	89.1167	6.58746
122.714	94.2351	130.674	99.0955	132.266	95.2846	131.782	99.8998	128.204	99.5012	121.756	89.1111	6.58704
123.047	94.2357	131.008	99.0776	132.594	95.2796	132.118	99.8988	128.537	99.4977	122.088	89.1073	6.58677
123.381	94.2347	131.342	99.0924	132.92	95.2781	132.453	99.8978	128.871	99.5016	122.422	89.1013	6.58632
123.716	94.231	131.675	99.0753	133.248	95.2793	132.786	99.8957	129.204	99.4926	122.755	89.0961	6.58594
124.049	94.2272	132.01	99.1004	133.578	95.2767	133.119	99.8936	129.54	99.5018	123.088	89.0903	6.58551
124.383	94.2273	132.345	99.0766	133.907	95.2776	133.452	99.8935	129.875	99.489	123.421	89.0871	6.58527
124.718	94.2273	132.68	99.0998	134.238	95.2675	133.785	99.8937	130.209	99.5002	123.755	89.0812	6.58484
125.051	94.2308	133.011	99.0831	134.567	95.2624	134.118	99.8937	130.543	99.4855	124.09	89.0742	6.58432
125.385	94.2245	133.343	99.0899	134.898	95.2549	134.452	99.8941	130.876	99.4979	124.424	89.0675	6.58382
125.718	94.2241	133.674	99.0766	135.228	95.2543	134.786	99.8943	131.21	99.483	124.759	89.0649	6.58363
126.048	94.2236	134.006	99.0736	135.56	95.251	135.12	99.8955	131.544	99.4961	125.095	89.0577	6.5831
126.379	94.2129	134.338	99.0761	135.89	95.2617	135.454	99.8965	131.877	99.4838	125.429	89.0504	6.58256
126.711	94.2166	134.67	99.0661	136.222	95.2461	135.786	99.8943	132.211	99.4929	125.761	89.0479	6.58238
127.043	94.2152	135.003	99.0769	136.554	95.2567	136.119	99.8956	132.543	99.4849	126.094	89.0409	6.58186
127.375	94.2142	135.335	99.066	136.886	95.2402	136.452	99.8956	132.872	99.4889	126.426	89.0351	6.58143
127.708	94.2121	135.667	99.0802	137.219	95.244	136.786	99.8975	133.202	99.4853	126.757	89.0283	6.58093
128.041	94.2124	136.001	99.0507	137.548	95.2401	137.12	99.8983	133.531	99.486	127.088	89.0249	6.58068
128.374	94.2119	136.335	99.082	137.881	95.2443	137.452	99.8988	133.862	99.4845	127.42	89.0199	6.58031
128.708	94.2146	136.668	99.0527	138.215	95.2294	137.783	99.8983	134.192	99.4803	127.752	89.0166	6.58006
129.041	94.2102	137.002	99.0888	138.547	95.231	138.117	99.8963	134.523	99.4834	128.085	89.0128	6.57978
129.374	94.2146	137.336	99.0403	138.881	95.2164	138.453	99.897	134.853	99.4794	128.417	89.0086	6.57947
129.709	94.2148	137.671	99.0801	139.214	95.2242	138.787	99.897	135.185	99.4818	128.749	89.0024	6.57901
130.042	94.2137	138.004	99.0317	139.545	95.2174	139.123	99.8967	135.517	99.4793	129.081	88.9988	6.57875
130.376	94.2106	138.346	99.0774	139.877	95.2246	139.456	99.8961	135.849	99.4793	129.414	88.9924	6.57827
130.711	94.2093	138.69	99.0459	140.208	95.2141	139.788	99.8945	136.182	99.4785	129.747	88.9875	6.57791
131.045	94.2143	139.024	99.072	140.539	95.2169	140.12	99.896	136.515	99.475	130.08	88.9817	6.57748
131.379	94.2095	139.357	99.0369	140.871	95.2101	140.454	99.8964	136.848	99.4778	130.417	88.9748	6.57698
131.714	94.2086	139.69	99.0622	141.203	95.21	140.786	99.8958	137.181	99.4745	130.751	88.9676	6.57644
132.048	94.2065	140.03	99.0419	141.536	95.202	141.12	99.8964	137.512	99.4778	131.085	88.9646	6.57622
132.383	94.2016	140.371	99.054	141.869	95.2075	141.453	99.8969	137.846	99.4735	131.418	88.9595	6.57585
132.715	94.201	140.703	99.0415	142.202	95.205	141.788	99.8959	138.181	99.4761	131.752	88.9545	6.57547
133.048	94.2052	141.037	99.0529	142.536	95.2032	142.122	99.8958	138.515	99.47	132.086	88.9512	6.57522
133.389	94.2029	141.37	99.0574	142.869	95.1944	142.456	99.8962	138.85	99.4742	132.429	88.9431	6.57463
133.73	94.2051	141.72	99.0412	143.202	95.1935	142.791	99.896	139.185	99.469	132.769	88.9384	6.57428
134.062	94.1972	142.071	99.0651	143.535	95.1901	143.126	99.8935	139.518	99.4722	133.101	88.9359	6.5741
134.395	94.1976	142.405	99.0277	143.868	95.1881	143.462	99.8943	139.851	99.4685	133.433	88.9298	6.57365
134.728	94.1899	142.738	99.0562	144.203	95.1842	143.797	99.8951	140.183	99.4686	133.766	88.9244	6.57325
135.07	94.194	143.073	99.0181	144.538	95.1815	144.132	99.8945	140.516	99.4668	134.107	88.9169	6.57269
135.411	94.1876	143.415	99.0554	144.873	95.1818	144.468	99.8927	140.848	99.4658	134.447	88.9109	6.57225
135.745	94.191	143.758	99.0342	145.208	95.1781	144.802	99.8943	141.179	99.4672	134.781	88.9064	6.57192
136.078	94.1882	144.092	99.0514	145.543	95.1786	145.137	99.8934	141.511	99.4642	135.114	88.9021	6.5716
136.412	94.1908	144.426	99.0241	145.878	95.1755	145.472	99.8932	141.841	99.4674	135.448	88.8963	6.57117
136.755	94.1864	144.76	99.0456	146.212	95.1725	145.807	99.8919	142.172	99.4618	135.791	88.8897	6.57068
137.098	94.1852	145.094	99.0258	146.546	95.1639	146.141	99.8937	142.502	99.4671	136.133	88.8845	6.5703
137.432	94.1773	145.428	99.0449	146.878	95.1623	146.474	99.8947	142.833	99.4593	136.468	88.8816	6.57008
137.767	94.1769	145.762	99.0255	147.213	95.1526	146.807	99.8938	143.164	99.4673	136.802	88.8802	6.56998
138.101	94.1766	146.099	99.0437	147.546	95.155	147.14	99.8933	143.496	99.4576	137.137	88.876	6.56967
138.436	94.173	146.43	99.0194	147.88	95.1528	147.473	99.8941	143.828	99.4658	137.488	88.871	6.5693
138.769	94.1689	146.771	99.0386	148.213	95.1512	147.807	99.895	144.159	99.4572	137.841	88.8641	6.56879
139.104	94.1742	147.111	99.0171	148.547	95.1454	148.14	99.8945	144.492	99.4654	138.175	88.8609	6.56856
139.437	94.1766	147.442	99.034	148.881	95.1452	148.473	99.8954	144.826	99.4572	138.51	88.8554	6.56815
139.769	94.1771	147.775	99.0235	149.212	95.1396	148.807	99.895	145.159	99.4612	138.844	88.8523	6.56792
140.101	94.1781	148.108	99.0318	149.547	95.1465	149.14	99.8933	145.494	99.4557	139.187	88.8457	6.56743
140.433	94.175	148.449	99.0212	149.881	95.1459	149.475	99.8926	145.828	99.4586	139.528	88.8416	6.56712
140.764	94.1776	148.79	99.0197	150.217	95.1424	149.808	99.893	146.163	99.4573	139.859	88.838	6.56686
141.097	94.1788	149.123	99.0115	150.551	95.1378	150.142	99.8928	146.496	99.4542	140.192	88.8343	6.56659
141.43	94.1809	149.458	99.0075	150.886	95.138	150.476	99.8919	146.83	99.4571	140.524	88.8295	6.56623
141.765	94.1774	149.791	99.0085	151.221	95.1353	150.809	99.8896	147.165	99.4529	140.857	88.8277	6.5661
142.097	94.1751	150.133	99.0086	151.556	95.131	151.143	99.8908	147.499	99.46	141.189	88.8227	6.56573
142.43	94.1701	150.475	99.0178	151.892	95.13	151.478	99.8897	147.834	99.4515	141.521	88.8217	6.56565
142.763	94.1713	150.809	99.0085	152.226	95.129	151.811	99.8913	148.169	99.4608	141.854	88.8143	6.56511
143.096	94.165	151.143	99.0188	152.561	95.1321	152.146	99.889	148.504	99.4502	142.187	88.8094	6.56474
143.429	94.1701	151.477	99.0051	152.894	95.1233	152.48	99.8886	148.839	99.4598	142.52	88.8017	6.56418
143.762	94.1622	151.819	99.0282	153.226	95.1158	152.815	99.8883	149.176	99.4483	142.853	88.7947	6.56366
144.096	94.1598	152.163	98.9996	153.558	95.1143	153.145	99.8882	149.512	99.4571	143.187	88.7913	6.56341
144.429	94.1581	152.496	99.0213	153.89	95.1152	153.477	99.8874	149.848	99.4464	143.52	88.7852	6.56295
144.762	94.1636	152.83	98.9891	154.221	95.1118	153.807	99.886	150.184	99.4538	143.853	88.7821	6.56273
145.097	94.1551	153.163	99.0134	154.551	95.1129	154.138	99.8864	150.52	99.4445	144.187	88.7792	6.56252
145.43	94.1554	153.506	98.9939	154.883	95.1097	154.47	99.8862	150.856	99.4492	144.52	88.7741	6.56213
145.764	94.1615	153.85	99.0165	155.216	95.096	154.802	99.8862	151.192	99.4451	144.854	88.768	6.56169
146.097	94.1667	154.185	98.9991	155.549	95.0932	155.134	99.8883	151.528	99.4463	145.188	88.7621	6.56125
146.429	94.1607	154.522	99.0009	155.882	95.0889	155.466	99.8891	151.863	99.4461	145.522	88.7561	6.5608
146.761	94.1598	154.858	98.9874	156.215	95.0923	155.798	99.8875	152.2	99.4415	145.856	88.7534	6.5606
147.091	94.1506	155.203	98.9899	156.55	95.0854	156.131	99.8879	152.536	99.447	146.19	88.7486	6.56025
147.423	94.1507	155.549	98.9832	156.884	95.0864	156.464	99.8864	152.869	99.4367	146.522	88.744	6.55992
147.756	94.1512	155.885	98.9777	157.217	95.077	156.797	99.8865	153.201	99.4477	146.855	88.7384	6.5595
148.088	94.1463	156.222	98.9896	157.551	95.0795	157.129	99.8874	153.534	99.4359	147.187	88.7329	6.5591
148.421	94.1508	156.558	98.9796	157.885	95.0752	157.464	99.8874	153.867	99.4486	147.52	88.7301	6.55889
148.752	94.1439	156.903	98.9899	158.215	95.0764	157.797	99.8876	154.199	99.4347	147.852	88.7275	6.55869
149.085	94.1383	157.247	98.9727	158.549	95.071	158.132	99.8882	154.533	99.4484	148.186	88.7242	6.55845
149.417	94.1333	157.582	98.9902	158.884	95.0702	158.466	99.8872	154.866	99.4318	148.518	88.721	6.55821
149.749	94.1371	157.916	98.956	159.218	95.0629	158.799	99.8883	155.198	99.4454	148.852	88.7175	6.55795
150.081	94.1326	158.251	98.9818	159.551	95.0695	159.134	99.8886	155.532	99.4307	149.189	88.714	6.55769
150.412	94.1409	158.584	98.9531	159.884	95.0624	159.466	99.8879	155.875	99.4418	149.523	88.7093	6.55735
150.743	94.1461	158.917	98.9861	160.215	95.0582	159.798	99.8862	156.219	99.4307	149.855	88.7041	6.55696
151.075	94.1407	159.25	98.9492	160.546	95.0599	160.13	99.8868	156.552	99.4386	150.189	88.699	6.55659
151.408	94.1407	159.581	98.991	160.875	95.0514	160.462	99.8873	156.887	99.4324	150.522	88.6956	6.55633
151.74	94.1414	159.911	98.9504	161.203	95.0562	160.795	99.8879	157.219	99.435	150.855	88.6946	6.55626
152.072	94.1471	160.241	98.9882	161.529	95.0477	161.127	99.8857	157.56	99.4343	151.189	88.6924	6.5561
152.405	94.1427	160.571	98.9471	161.854	95.0518	161.459	99.8871	157.903	99.4329	151.522	88.6858	6.55561
152.737	94.1458	160.9	98.9843	162.18	95.0479	161.792	99.8866	158.236	99.4353	151.856	88.6792	6.55512
153.066	94.1414	161.23	98.9634	162.506	95.0483	162.124	99.8867	158.571	99.4295	152.189	88.6736	6.55471
153.397	94.1412	161.558	98.9886	162.829	95.0416	162.457	99.8866	158.903	99.4347	152.523	88.6674	6.55425
153.726	94.1405	161.887	98.968	163.156	95.0479	162.79	99.8864	159.246	99.4268	152.855	88.6631	6.55393
154.056	94.1446	162.215	98.99	163.483	95.0429	163.124	99.8854	159.587	99.4304	153.188	88.6619	6.55384
154.387	94.1353	162.546	98.9696	163.811	95.0442	163.458	99.8847	159.918	99.4253	153.519	88.6591	6.55364
154.719	94.1362	162.876	98.977	164.139	95.0466	163.792	99.8857	160.251	99.431	153.85	88.6506	6.55301
155.051	94.1265	163.203	98.9598	164.469	95.0563	164.125	99.8838	160.582	99.4261	154.181	88.6465	6.5527
155.384	94.1256	163.531	98.9706	164.799	95.0606	164.458	99.8824	160.915	99.4303	154.513	88.6473	6.55277
155.718	94.1248	163.86	98.9705	165.13	95.062	164.792	99.8833	161.248	99.4247	154.845	88.6449	6.55258
156.051	94.1209	164.189	98.9762	165.46	95.0535	165.128	99.8818	161.58	99.4267	155.176	88.6414	6.55233
156.383	94.1154	164.517	98.9798	165.793	95.062	165.462	99.8796	161.912	99.4223	155.508	88.6382	6.55209
156.717	94.1165	164.847	98.9574	166.125	95.0535	165.798	99.8796	162.244	99.4251	155.841	88.6347	6.55183
157.05	94.111	165.176	98.979	166.456	95.0558	166.131	99.8809	162.576	99.4224	156.173	88.6295	6.55145
157.384	94.112	165.506	98.9514	166.787	95.0524	166.461	99.8808	162.909	99.4255	156.506	88.623	6.55097
157.719	94.1121	165.836	98.9921	167.116	95.051	166.794	99.8823	163.242	99.4213	156.838	88.6198	6.55073
158.054	94.1188	166.165	98.9532	167.449	95.0516	167.124	99.8819	163.575	99.4197	157.171	88.6142	6.55032
158.39	94.1178	166.493	98.9887	167.784	95.0549	167.456	99.8822	163.909	99.4142	157.505	88.6112	6.55009
158.726	94.1113	166.822	98.944	168.119	95.0564	167.789	99.8794	164.245	99.4202	157.839	88.6051	6.54964
159.063	94.1078	167.152	98.9821	168.457	95.0511	168.12	99.8807	164.579	99.4169	158.173	88.6004	6.54929
159.4	94.1075	167.481	98.9463	168.794	95.0532	168.454	99.8826	164.914	99.4185	158.507	88.5973	6.54907
159.738	94.1075	167.812	98.9797	169.132	95.0399	168.787	99.8814	165.247	99.4167	158.842	88.5931	6.54876
160.075	94.1143	168.143	98.9484	169.472	95.0423	169.119	99.8811	165.579	99.4179	159.175	88.5898	6.54851
160.412	94.1092	168.475	98.976	169.813	95.0379	169.453	99.884	165.913	99.4154	159.509	88.5883	6.5484
160.75	94.1048	168.807	98.9559	170.156	95.0401	169.786	99.8843	166.246	99.4156	159.842	88.5842	6.5481
161.089	94.0991	169.141	98.9715	170.504	95.0297	170.119	99.8845	166.577	99.4145	160.175	88.5792	6.54773
161.427	94.0968	169.473	98.9539	170.854	95.0352	170.453	99.8837	166.908	99.4132	160.508	88.5768	6.54756
161.764	94.0899	169.808	98.9657	171.208	95.021	170.787	99.8827	167.24	99.4137	160.841	88.5737	6.54732
162.099	94.0881	170.143	98.9728	171.56	95.0262	171.121	99.8831	167.572	99.4095	161.174	88.5719	6.54719
162.437	94.0904	170.478	98.9725	171.914	95.0087	171.454	99.881	167.904	99.4141	161.507	88.5669	6.54682
162.774	94.0869	170.815	98.9626	172.267	95.0064	171.787	99.8809	168.237	99.4059	161.84	88.5615	6.54642
163.11	94.0875	171.15	98.9744	172.616	94.9886	172.121	99.8816	168.57	99.4151	162.174	88.5572	6.5461
163.447	94.0814	171.485	98.9698	172.964	94.9929	172.453	99.8824	168.903	99.4045	162.506	88.5547	6.54592
163.783	94.0839	171.821	98.9669	173.31	94.9803	172.786	99.882	169.235	99.4132	162.839	88.5516	6.54569
164.12	94.0835	172.156	98.9624	173.652	94.9875	173.118	99.8821	169.569	99.4023	163.174	88.5511	6.54565
164.454	94.0823	172.491	98.9585	173.992	94.9752	173.453	99.8802	169.903	99.4132	163.509	88.5481	6.54543
164.788	94.079	172.825	98.962	174.333	94.9746	173.786	99.8816	170.237	99.404	163.843	88.5434	6.54508
165.122	94.0838	173.16	98.9418	174.671	94.9635	174.117	99.8804	170.571	99.4097	164.175	88.54	6.54483
165.474	94.081	173.495	98.9604	175.008	94.9659	174.45	99.8794	170.905	99.4017	164.506	88.5368	6.5446
165.824	94.0808	173.83	98.9281	175.345	94.9589	174.783	99.8803	171.239	99.4078	164.842	88.5332	6.54433
166.155	94.084	174.165	98.9585	175.68	94.9566	175.115	99.8807	171.573	99.4044	165.177	88.5286	6.54399
166.486	94.078	174.5	98.9272	176.013	94.9542	175.447	99.8805	171.906	99.4036	165.511	88.5257	6.54377
166.817	94.0738	174.837	98.9532	176.347	94.954	175.781	99.8801	172.24	99.404	165.846	88.5217	6.54348
167.147	94.0683	175.173	98.9219	176.678	94.9453	176.114	99.8824	172.573	99.4012	166.179	88.5166	6.5431
167.477	94.0614	175.508	98.9577	177.01	94.9407	176.447	99.8845	172.906	99.4044	166.511	88.5136	6.54288
167.808	94.0649	175.844	98.9338	177.34	94.9404	176.779	99.8855	173.238	99.3958	166.844	88.5119	6.54276
168.137	94.0723	176.181	98.9618	177.67	94.932	177.112	99.8833	173.573	99.4052	167.175	88.5119	6.54276
168.467	94.0764	176.519	98.9327	177.999	94.9229	177.444	99.8844	173.905	99.3966	167.507	88.506	6.54232
168.798	94.0682	176.854	98.9487	178.328	94.9192	177.776	99.8815	174.237	99.4017	167.841	88.5014	6.54198
169.128	94.0671	177.189	98.9236	178.656	94.9163	178.109	99.8809	174.569	99.3962	168.173	88.4998	6.54186
169.458	94.0661	177.526	98.9361	178.984	94.9067	178.442	99.881	174.901	99.3974	168.505	88.4973	6.54168
169.789	94.0643	177.86	98.9187	179.311	94.9053	178.775	99.882	175.234	99.3966	168.837	88.495	6.5415
170.119	94.0574	178.197	98.9401	179.635	94.8994	179.108	99.8814	175.567	99.3981	169.17	88.491	6.54121
170.45	94.057	178.531	98.9173	179.958	94.8977	179.439	99.8817	175.9	99.3947	169.502	88.4891	6.54107
170.781	94.0507	178.864	98.9341	180.285	94.892	179.771	99.88	176.234	99.3956	169.836	88.4879	6.54098
171.112	94.0552	179.198	98.9213	180.611	94.8975	180.103	99.8811	176.568	99.3943	170.169	88.4806	6.54044
171.444	94.057	179.53	98.9402	180.938	94.8869	180.435	99.8798	176.901	99.3938	170.503	88.4754	6.54006
171.775	94.0661	179.862	98.9132	181.265	94.8896	180.769	99.88	177.235	99.394	170.837	88.4724	6.53984
172.11	94.0662	180.194	98.9321	181.591	94.8838	181.105	99.8777	177.567	99.3929	171.173	88.4681	6.53952
172.441	94.0733	180.527	98.9124	181.918	94.8867	181.438	99.8781	177.902	99.3896	171.507	88.4656	6.53933
172.771	94.0728	180.859	98.9258	182.245	94.878	181.77	99.8775	178.235	99.3904	171.84	88.4622	6.53908
173.1	94.0737	181.191	98.9169	182.573	94.8788	182.103	99.8804	178.57	99.3847	172.173	88.4606	6.53896
173.431	94.0709	181.524	98.9231	182.901	94.8736	182.436	99.8804	178.904	99.3903	172.507	88.4584	6.5388
173.761	94.0672	181.855	98.909	183.23	94.8807	182.77	99.8819	179.238	99.385	172.84	88.4553	6.53857
174.092	94.0643	182.187	98.9102	183.559	94.872	183.104	99.8846	179.569	99.3882	173.172	88.4498	6.53816
174.423	94.0714	182.519	98.9164	183.889	94.8741	183.438	99.885	179.899	99.3817	173.503	88.4456	6.53786
174.755	94.064	182.851	98.8975	184.218	94.8619	183.773	99.886	180.232	99.3881	173.836	88.4425	6.53763
175.087	94.0669	183.183	98.9103	184.547	94.8677	184.108	99.8836	180.564	99.3852	174.169	88.4388	6.53735
175.419	94.0621	183.519	98.8945	184.877	94.8597	184.443	99.8826	180.897	99.3852	174.51	88.4346	6.53704
175.751	94.0695	183.853	98.9213	185.209	94.866	184.781	99.884	181.23	99.384	174.852	88.431	6.53678
176.083	94.0637	184.185	98.8978	185.541	94.8519	185.119	99.8835	181.562	99.3838	175.185	88.4268	6.53646
176.416	94.0642	184.518	98.928	185.87	94.8546	185.459	99.8816	181.894	99.3864	175.519	88.4248	6.53632
176.749	94.0628	184.852	98.8999	186.201	94.8453	185.8	99.8801	182.226	99.3813	175.855	88.4214	6.53607
177.083	94.0689	185.186	98.9274	186.532	94.8452	186.141	99.8787	182.561	99.3864	176.199	88.416	6.53567
177.417	94.0622	185.519	98.8956	186.863	94.8471	186.482	99.8792	182.893	99.3774	176.544	88.4136	6.53549
177.751	94.0633	185.852	98.9223	187.194	94.8485	186.825	99.8783	183.226	99.3862	176.883	88.4127	6.53542
178.085	94.063	186.184	98.8904	187.525	94.8444	187.167	99.8756	183.558	99.3736	177.221	88.4074	6.53503
178.42	94.0554	186.517	98.9219	187.859	94.8403	187.509	99.8732	183.891	99.3844	177.558	88.4027	6.53468
178.754	94.0571	186.849	98.8897	188.191	94.8433	187.85	99.8733	184.223	99.3706	177.896	88.4021	6.53464
179.088	94.065	187.184	98.8995	188.523	94.8357	188.192	99.8749	184.555	99.3844	178.236	88.3994	6.53444
179.421	94.0577	187.518	98.8663	188.855	94.8385	188.531	99.875	184.889	99.3699	178.575	88.3947	6.53409
179.753	94.0503	187.848	98.9163	189.187	94.8336	188.869	99.873	185.222	99.3821	178.915	88.3877	6.53357
180.085	94.0453	188.181	98.9068	189.519	94.8342	189.209	99.8744	185.556	99.3694	179.253	88.3843	6.53332
180.419	94.0402	188.514	98.9335	189.853	94.8253	189.547	99.8741	185.888	99.3803	179.59	88.3798	6.53299
180.751	94.0382	188.848	98.9117	190.186	94.8299	189.882	99.8754	186.22	99.3689	179.926	88.3765	6.53275
181.085	94.0416	189.183	98.9299	190.52	94.8194	190.217	99.8706	186.553	99.3777	180.261	88.3716	6.53239
181.418	94.0384	189.516	98.914	190.854	94.8231	190.55	99.8694	186.885	99.3708	180.596	88.3716	6.53239
181.752	94.0348	189.85	98.9187	191.188	94.8172	190.882	99.8693	187.219	99.3743	180.931	88.3711	6.53235
182.085	94.0343	190.185	98.9123	191.521	94.8188	191.214	99.8694	187.552	99.3714	181.265	88.367	6.53204
182.418	94.0412	190.535	98.8994	191.855	94.8076	191.552	99.8714	187.885	99.3691	181.598	88.3625	6.53171
182.752	94.043	190.887	98.9199	192.187	94.8104	191.891	99.8711	188.219	99.3731	181.93	88.3571	6.53131
183.086	94.0425	191.22	98.8895	192.519	94.8055	192.219	99.8702	188.553	99.367	182.263	88.354	6.53108
183.42	94.0385	191.554	98.9213	192.852	94.8061	192.547	99.8669	188.888	99.3752	182.595	88.3508	6.53085
183.754	94.0426	191.888	98.8767	193.184	94.7944	192.874	99.865	189.224	99.365	182.929	88.3461	6.5305
184.088	94.0397	192.229	98.9209	193.518	94.8003	193.211	99.866	189.557	99.3752	183.262	88.3424	6.53022
184.423	94.0342	192.569	98.8849	193.851	94.7948	193.547	99.8661	189.891	99.362	183.592	88.3392	6.52999
184.76	94.0347	192.902	98.9182	194.184	94.7948	193.875	99.8658	190.227	99.3751	183.923	88.3355	6.52972
185.095	94.036	193.234	98.8893	194.518	94.7902	194.203	99.8658	190.565	99.3613	184.253	88.3329	6.52952
185.428	94.0296	193.567	98.9217	194.851	94.7958	194.531	99.8654	190.903	99.3732	184.584	88.3296	6.52928
185.762	94.0242	193.899	98.8793	195.185	94.7905	194.869	99.866	191.26	99.3626	184.914	88.3241	6.52887
186.095	94.0256	194.231	98.9049	195.519	94.7945	195.206	99.8664	191.619	99.365	185.244	88.3216	6.52869
186.428	94.0234	194.563	98.8894	195.85	94.7857	195.536	99.8655	191.96	99.3613	185.574	88.3183	6.52844
186.761	94.0209	194.894	98.9047	196.185	94.7861	195.864	99.8651	192.301	99.3601	185.904	88.314	6.52813
187.094	94.0282	195.225	98.8846	196.529	94.7806	196.194	99.8647	192.643	99.3588	186.232	88.31	6.52783
187.427	94.03	195.564	98.8952	196.873	94.7807	196.541	99.8636	192.992	99.3554	186.561	88.3064	6.52757
187.762	94.0289	195.904	98.8909	197.208	94.7666	196.888	99.8643	193.341	99.3563	186.888	88.3035	6.52735
188.095	94.0246	196.238	98.8983	197.544	94.7761	197.22	99.8639	193.68	99.3526	187.217	88.3032	6.52733
188.428	94.0322	196.571	98.9075	197.881	94.7715	197.552	99.8638	194.018	99.3536	187.547	88.3006	6.52714
188.761	94.028	196.903	98.8875	198.224	94.7667	197.884	99.8645	194.356	99.3504	187.876	88.2992	6.52703
189.095	94.0219	197.242	98.9134	198.566	94.764	198.223	99.8631	194.692	99.3463	188.207	88.2923	6.52652
189.429	94.0238	197.583	98.8937	198.899	94.7614	198.561	99.8639	195.028	99.3477	188.537	88.2877	6.52618
189.764	94.0224	197.915	98.9151	199.233	94.7558	198.89	99.8653	195.364	99.3445	188.868	88.2827	6.52581
190.097	94.0123	198.248	98.8893	199.567	94.7491	199.22	99.8642	195.698	99.3468	189.199	88.2801	6.52562
190.431	94.0096	198.579	98.917	199.908	94.7478	199.55	99.8626	196.032	99.341	189.529	88.2755	6.52528
190.764	94.0189	198.927	98.89	200.249	94.7441	199.888	99.8632	196.373	99.3453	189.86	88.2728	6.52508
191.098	94.0209	199.276	98.9199	200.583	94.7455	200.227	99.8628	196.714	99.3399	190.192	88.2653	6.52452
191.432	94.0184	199.609	98.8812	200.916	94.7416	200.559	99.8622	197.046	99.3429	190.524	88.2617	6.52426
191.768	94.0134	199.941	98.8993	201.249	94.7402	200.891	99.863	197.375	99.3389	190.855	88.2599	6.52412
192.101	94.0089	200.274	98.8768	201.598	94.7294	201.222	99.8612	197.706	99.3407	191.188	88.2571	6.52392
192.433	94.0206	200.615	98.9001	201.945	94.7291	201.562	99.8623	198.045	99.3397	191.518	88.2551	6.52378
192.765	94.0199	200.957	98.8763	202.279	94.7238	201.903	99.8611	198.383	99.3379	191.851	88.2545	6.52373
193.097	94.0207	201.291	98.8913	202.613	94.7217	202.235	99.8637	198.711	99.3384	192.182	88.253	6.52362
193.428	94.0232	201.625	98.8895	202.946	94.7152	202.568	99.8667	199.039	99.3346	192.512	88.2495	6.52336
193.761	94.0189	201.959	98.8883	203.288	94.7168	202.901	99.8662	199.367	99.338	192.844	88.2438	6.52294
194.093	94.0089	202.295	98.8948	203.63	94.7145	203.25	99.866	199.702	99.3315	193.176	88.2391	6.52259
194.426	94.0078	202.63	98.8926	203.964	94.7157	203.603	99.8638	200.039	99.3344	193.511	88.2366	6.52241
194.759	94.0079	202.967	98.9021	204.298	94.7081	203.938	99.8639	200.367	99.3285	193.843	88.2296	6.52189
195.092	94.0045	203.302	98.8875	204.632	94.7059	204.271	99.8634	200.696	99.3329	194.175	88.2263	6.52165
195.425	94.0047	203.635	98.9036	204.972	94.7036	204.605	99.863	201.025	99.3283	194.508	88.2238	6.52146
195.758	94.0034	203.977	98.8846	205.31	94.6968	204.946	99.8622	201.354	99.3298	194.84	88.221	6.52125
196.093	94.0015	204.317	98.9076	205.643	94.6896	205.286	99.8626	201.683	99.3264	195.173	88.2179	6.52102
196.426	93.997	204.649	98.8728	205.975	94.6874	205.619	99.8627	202.013	99.3273	195.506	88.2156	6.52086
196.76	93.9971	204.981	98.8907	206.308	94.685	205.951	99.8639	202.344	99.3262	195.84	88.2132	6.52068
197.096	93.9932	205.312	98.8687	206.641	94.6817	206.284	99.8639	202.674	99.3269	196.173	88.2127	6.52064
197.431	93.9922	205.651	98.9017	206.973	94.6849	206.626	99.8633	203.005	99.3206	196.508	88.2099	6.52043
197.764	93.989	205.992	98.8738	207.306	94.6803	206.968	99.8592	203.336	99.322	196.842	88.2074	6.52025
198.099	93.9888	206.323	98.9079	207.639	94.6832	207.302	99.8587	203.667	99.3207	197.176	88.2031	6.51993
198.432	93.9838	206.655	98.8594	207.973	94.6807	207.637	99.8561	203.999	99.3244	197.51	88.2	6.5197
198.764	93.9799	206.988	98.9022	208.306	94.6818	207.971	99.857	204.331	99.3206	197.845	88.1952	6.51935
199.096	93.9761	207.337	98.874	208.638	94.6704	208.313	99.8567	204.663	99.3224	198.179	88.1929	6.51917
199.427	93.9771	207.687	98.8908	208.97	94.6687	208.655	99.8577	204.995	99.3138	198.512	88.1869	6.51873
199.759	93.9728	208.02	98.8771	209.303	94.6636	208.99	99.8554	205.326	99.3212	198.844	88.1821	6.51838
200.089	93.9791	208.354	98.8877	209.638	94.6685	209.325	99.8554	205.659	99.3142	199.177	88.182	6.51837
200.421	93.9783	208.688	98.8883	209.972	94.6615	209.66	99.8541	205.991	99.3192	199.509	88.1803	6.51824
200.751	93.9834	209.031	98.897	210.305	94.6602	210.016	99.8556	206.324	99.3125	199.842	88.1753	6.51787
201.082	93.9808	209.375	98.902	210.638	94.6504	210.366	99.8549	206.657	99.3169	200.175	88.1727	6.51768
201.412	93.9894	209.712	98.8961	210.968	94.6522	210.7	99.8543	206.991	99.3137	200.509	88.1698	6.51747
201.742	93.9823	210.047	98.9067	211.292	94.6537	211.033	99.8531	207.323	99.3137	200.843	88.1671	6.51727
202.073	93.9875	210.383	98.8846	211.613	94.6527	211.367	99.8527	207.657	99.3132	201.176	88.1643	6.51706
202.404	93.9827	210.717	98.8959	211.933	94.6462	211.708	99.8523	207.991	99.3096	201.509	88.1644	6.51707
202.735	93.9782	211.05	98.8762	212.252	94.647	212.047	99.8509	208.325	99.3123	201.843	88.1607	6.51679
203.066	93.976	211.382	98.9043	212.57	94.6408	212.38	99.8525	208.66	99.308	202.176	88.1581	6.51661
203.399	93.9818	211.715	98.8845	212.89	94.6475	212.713	99.8509	208.994	99.3121	202.51	88.1579	6.51659
203.732	93.9812	212.049	98.9119	213.21	94.645	213.045	99.8544	209.329	99.3049	202.844	88.1528	6.51621
204.066	93.9788	212.391	98.8748	213.531	94.6482	213.388	99.8541	209.663	99.3102	203.18	88.1495	6.51597
204.4	93.9759	212.733	98.9007	213.855	94.6446	213.729	99.8538	209.997	99.3038	203.515	88.1441	6.51557
204.732	93.9711	213.067	98.8718	214.178	94.6439	214.062	99.8525	210.332	99.3085	203.849	88.1419	6.51541
205.064	93.9599	213.401	98.9027	214.503	94.6407	214.396	99.8532	210.666	99.301	204.183	88.1391	6.5152
205.397	93.9592	213.734	98.8705	214.832	94.6433	214.729	99.853	211	99.3051	204.518	88.1349	6.51489
205.729	93.9627	214.077	98.9015	215.162	94.6418	215.062	99.8532	211.333	99.2972	204.85	88.1325	6.51471
206.062	93.9579	214.42	98.8685	215.493	94.6421	215.395	99.8509	211.666	99.3017	205.182	88.1268	6.51429
206.396	93.9568	214.753	98.8938	215.824	94.6446	215.728	99.8522	211.998	99.296	205.514	88.1229	6.514
206.728	93.9536	215.087	98.8829	216.158	94.646	216.061	99.8523	212.331	99.3007	205.846	88.1237	6.51406
207.061	93.9532	215.421	98.9054	216.492	94.6444	216.396	99.8516	212.663	99.2979	206.18	88.1239	6.51407
207.396	93.9553	215.773	98.8882	216.829	94.6389	216.728	99.8495	212.997	99.294	206.513	88.1177	6.51362
207.73	93.9558	216.124	98.8768	217.166	94.6373	217.062	99.8494	213.33	99.2954	206.847	88.1176	6.51361
208.064	93.954	216.459	98.8846	217.502	94.6343	217.393	99.8473	213.665	99.2931	207.179	88.1162	6.51351
208.399	93.9543	216.793	98.8669	217.84	94.6333	217.725	99.8465	213.999	99.2972	207.512	88.1139	6.51334
208.732	93.9489	217.127	98.8977	218.179	94.6267	218.055	99.848	214.333	99.2892	207.845	88.1079	6.51289
209.065	93.9453	217.467	98.8738	218.519	94.6296	218.387	99.8491	214.668	99.2967	208.195	88.1022	6.51247
209.4	93.9479	217.808	98.8984	218.861	94.6269	218.719	99.8506	215.003	99.286	208.546	88.0981	6.51217
209.732	93.9462	218.144	98.8639	219.204	94.629	219.051	99.8486	215.338	99.2966	208.88	88.0933	6.51182
210.063	93.9453	218.476	98.8976	219.548	94.6264	219.382	99.8478	215.673	99.2847	209.215	88.091	6.51164
210.396	93.9421	218.808	98.8715	219.89	94.6244	219.715	99.8484	216.009	99.2945	209.548	88.0881	6.51143
210.728	93.9411	219.141	98.906	220.228	94.6211	220.048	99.8489	216.344	99.2783	209.883	88.0873	6.51137
211.059	93.9371	219.475	98.8684	220.571	94.6248	220.38	99.8494	216.679	99.2912	210.217	88.0836	6.5111
211.391	93.9399	219.808	98.8957	220.917	94.6226	220.713	99.848	217.014	99.2754	210.551	88.0813	6.51093
211.722	93.9417	220.141	98.8649	221.27	94.6162	221.046	99.8471	217.347	99.29	210.886	88.0762	6.51055
212.055	93.9459	220.474	98.9025	221.63	94.6135	221.379	99.8467	217.68	99.2789	211.217	88.076	6.51053
212.387	93.9444	220.807	98.886	221.992	94.6098	221.713	99.8449	218.014	99.286	211.558	88.0737	6.51036
212.721	93.9526	221.143	98.8876	222.355	94.6004	222.046	99.8461	218.348	99.2774	211.899	88.0716	6.51021
213.055	93.9469	221.476	98.8682	222.718	94.5937	222.378	99.8446	218.682	99.2819	212.232	88.0698	6.51008
213.389	93.9511	221.808	98.9012	223.08	94.5779	222.709	99.8481	219.016	99.2784	212.566	88.0618	6.50948
213.723	93.9427	222.142	98.8881	223.439	94.5763	223.043	99.8474	219.35	99.2792	212.9	88.0597	6.50933
214.059	93.9445	222.476	98.8908	223.794	94.5715	223.377	99.848	219.684	99.2811	213.241	88.0575	6.50917
214.395	93.9373	222.81	98.8807	224.145	94.5684	223.709	99.8491	220.018	99.2743	213.583	88.055	6.50898
214.731	93.9388	223.146	98.8799	224.493	94.5561	224.042	99.8502	220.351	99.2819	213.917	88.052	6.50876
215.066	93.9247	223.482	98.8815	224.838	94.5483	224.376	99.8491	220.688	99.2719	214.251	88.0509	6.50868
215.402	93.9242	223.816	98.885	225.18	94.5465	224.709	99.848	221.022	99.2819	214.586	88.0466	6.50836
215.74	93.919	224.149	98.8868	225.518	94.5425	225.042	99.8482	221.356	99.2676	214.929	88.0416	6.50799
216.076	93.9185	224.481	98.8796	225.855	94.5425	225.376	99.8501	221.69	99.2807	215.271	88.0384	6.50775
216.413	93.915	224.815	98.8865	226.188	94.5406	225.708	99.8482	222.026	99.2665	215.606	88.0368	6.50763
216.751	93.914	225.15	98.8686	226.519	94.5442	226.04	99.8475	222.36	99.2783	215.942	88.0322	6.50729
217.088	93.913	225.483	98.8941	226.848	94.5392	226.37	99.8479	222.694	99.2643	216.277	88.0308	6.50719
217.423	93.9105	225.817	98.8714	227.176	94.5396	226.7	99.8486	223.029	99.2751	216.612	88.0268	6.5069
217.759	93.9084	226.152	98.8926	227.501	94.533	227.027	99.8488	223.363	99.2635	216.946	88.0229	6.50661
218.094	93.9099	226.486	98.8677	227.827	94.5272	227.356	99.8475	223.696	99.2706	217.28	88.0178	6.50623
218.429	93.9064	226.82	98.8955	228.152	94.5166	227.685	99.848	224.03	99.26	217.614	88.0159	6.50609
218.765	93.9029	227.155	98.8742	228.476	94.516	228.014	99.8487	224.364	99.2662	217.946	88.0148	6.50601
219.1	93.9	227.489	98.885	228.799	94.5108	228.342	99.8478	224.697	99.2559	218.276	88.0139	6.50594
219.435	93.8932	227.822	98.875	229.123	94.5131	228.673	99.8467	225.03	99.2627	218.607	88.0119	6.5058
219.77	93.8992	228.157	98.8868	229.446	94.5025	229.003	99.8486	225.363	99.2545	218.939	88.0067	6.50541
220.105	93.8992	228.49	98.8721	229.768	94.5037	229.334	99.8492	225.696	99.2611	219.269	88.0042	6.50523
220.439	93.8978	228.824	98.8755	230.089	94.4943	229.665	99.8506	226.029	99.2554	219.6	88.0024	6.50509
220.774	93.8922	229.16	98.8748	230.411	94.4976	229.995	99.8513	226.362	99.2611	219.931	87.9997	6.50489
221.117	93.8924	229.495	98.881	230.734	94.4904	230.327	99.8523	226.693	99.2532	220.263	87.9941	6.50448
221.459	93.899	229.826	98.8757	231.056	94.494	230.66	99.8528	227.025	99.2574	220.595	87.9927	6.50438
221.793	93.9021	230.158	98.878	231.379	94.481	230.994	99.8543	227.357	99.2513	220.926	87.9885	6.50407
222.127	93.8944	230.49	98.8757	231.703	94.479	231.328	99.8536	227.688	99.2563	221.258	87.9846	6.50378
222.46	93.8836	230.821	98.8815	232.028	94.4801	231.663	99.8529	228.021	99.2491	221.59	87.9812	6.50353
222.803	93.8736	231.153	98.8782	232.354	94.4779	231.999	99.8522	228.36	99.255	221.923	87.9782	6.50331
223.145	93.8742	231.486	98.8731	232.68	94.4717	232.334	99.8532	228.701	99.2496	222.257	87.9741	6.503
223.478	93.8652	231.817	98.8796	233.007	94.4676	232.669	99.8537	229.033	99.255	222.59	87.9743	6.50302
223.81	93.8689	232.149	98.8812	233.333	94.4652	233.006	99.853	229.365	99.2451	222.923	87.9709	6.50276
224.142	93.8618	232.481	98.8908	233.66	94.465	233.343	99.853	229.696	99.252	223.259	87.9665	6.50244
224.483	93.862	232.813	98.8826	233.986	94.4568	233.679	99.8534	230.036	99.2442	223.593	87.9639	6.50225
224.824	93.8577	233.146	98.8993	234.314	94.4549	234.017	99.8524	230.373	99.2505	223.926	87.9602	6.50197
225.159	93.8497	233.479	98.8997	234.642	94.4476	234.355	99.8516	230.703	99.2361	224.26	87.9578	6.50179
225.492	93.8361	233.812	98.9085	234.97	94.4454	234.692	99.8506	231.033	99.2475	224.595	87.9565	6.5017
225.826	93.8416	234.145	98.904	235.309	94.4425	235.029	99.8512	231.364	99.238	224.929	87.9539	6.50151
226.158	93.8496	234.481	98.8966	235.645	94.4421	235.364	99.8533	231.702	99.2489	225.264	87.9523	6.50139
226.491	93.8518	234.817	98.899	235.972	94.4386	235.697	99.8534	232.04	99.2378	225.6	87.9472	6.50102
226.825	93.8425	235.151	98.9159	236.299	94.4352	236.027	99.853	232.369	99.247	225.935	87.9465	6.50096
227.159	93.8411	235.484	98.8975	236.629	94.4277	236.357	99.853	232.697	99.2368	226.272	87.9425	6.50066
227.493	93.8388	235.818	98.9135	236.976	94.4263	236.687	99.8515	233.025	99.2429	226.607	87.9363	6.50021
227.827	93.8433	236.151	98.8969	237.324	94.4264	237.018	99.8519	233.363	99.2364	226.942	87.9334	6.49999
228.161	93.8458	236.484	98.9128	237.655	94.4243	237.35	99.8515	233.698	99.2416	227.276	87.9334	6.49999
228.496	93.8463	236.818	98.8887	237.986	94.4231	237.683	99.8511	234.026	99.2392	227.61	87.929	6.49967
228.832	93.8414	237.153	98.8958	238.318	94.4188	238.015	99.8496	234.356	99.2374	227.943	87.9258	6.49943
229.164	93.846	237.488	98.8859	238.65	94.4182	238.349	99.8488	234.686	99.239	228.277	87.922	6.49915
229.498	93.8516	237.823	98.9021	238.982	94.4159	238.683	99.8511	235.024	99.2344	228.609	87.916	6.49871
229.831	93.8425	238.159	98.8933	239.315	94.4132	239.018	99.8527	235.364	99.2418	228.943	87.9144	6.49859
230.165	93.831	238.494	98.9047	239.648	94.413	239.352	99.8538	235.696	99.2289	229.277	87.9107	6.49832
230.497	93.8278	238.83	98.8918	239.981	94.411	239.688	99.8522	236.026	99.2378	229.611	87.9071	6.49805
230.83	93.8282	239.165	98.8999	240.322	94.4047	240.023	99.8528	236.357	99.2269	229.946	87.9043	6.49784
231.163	93.8207	239.501	98.9013	240.664	94.3996	240.358	99.853	236.697	99.238	230.279	87.8998	6.49751
231.495	93.8197	239.836	98.9001	240.997	94.3969	240.694	99.8543	237.036	99.2298	230.612	87.8951	6.49716
231.828	93.8137	240.172	98.8935	241.33	94.3935	241.031	99.8534	237.369	99.236	230.945	87.8933	6.49703
232.161	93.8145	240.507	98.8924	241.663	94.3993	241.367	99.8537	237.703	99.2298	231.28	87.8933	6.49703
232.495	93.8129	240.842	98.894	241.995	94.3927	241.702	99.8534	238.037	99.2315	231.613	87.8913	6.49688
232.83	93.8149	241.177	98.8798	242.327	94.387	242.045	99.8537	238.379	99.2296	231.948	87.8889	6.4967
233.166	93.8152	241.512	98.8932	242.66	94.3762	242.388	99.8564	238.723	99.2278	232.283	87.8857	6.49647
233.499	93.8139	241.847	98.8708	242.993	94.3732	242.724	99.8549	239.057	99.2296	232.619	87.8806	6.49609
233.832	93.8084	242.181	98.8886	243.326	94.369	243.059	99.8542	239.392	99.2241	232.954	87.8781	6.4959
234.166	93.8022	242.516	98.8694	243.66	94.3717	243.394	99.8559	239.728	99.23	233.291	87.8746	6.49565
234.499	93.8079	242.849	98.8857	243.992	94.3716	243.729	99.8562	240.06	99.2217	233.627	87.8727	6.49551
234.832	93.8106	243.183	98.8696	244.326	94.3697	244.064	99.8554	240.396	99.2284	233.964	87.8688	6.49522
235.165	93.8156	243.514	98.8948	244.66	94.3647	244.399	99.855	240.73	99.218	234.3	87.8657	6.49499
235.497	93.817	243.846	98.8732	244.995	94.3583	244.733	99.8541	241.063	99.2274	234.638	87.8604	6.4946
235.829	93.8145	244.179	98.8954	245.328	94.3545	245.068	99.8551	241.393	99.2139	234.975	87.8538	6.49411
236.162	93.808	244.51	98.8632	245.662	94.3546	245.403	99.856	241.722	99.2256	235.312	87.8485	6.49372
236.495	93.81	244.841	98.8863	245.996	94.354	245.737	99.8525	242.048	99.2136	235.649	87.8467	6.49358
236.828	93.8118	245.172	98.8664	246.331	94.3545	246.071	99.8539	242.375	99.2254	235.985	87.8437	6.49336
237.161	93.8083	245.502	98.8993	246.665	94.3499	246.406	99.8547	242.702	99.2113	236.325	87.843	6.49331
237.495	93.8086	245.834	98.8724	247	94.3413	246.741	99.8536	243.028	99.2242	236.661	87.8386	6.49299
237.828	93.8041	246.166	98.889	247.336	94.3384	247.075	99.8542	243.357	99.2114	236.996	87.8351	6.49272
238.162	93.795	246.498	98.8605	247.67	94.3348	247.409	99.8542	243.685	99.2248	237.331	87.8327	6.49255
238.495	93.7883	246.828	98.8977	248.004	94.3325	247.744	99.8528	244.016	99.2145	237.666	87.8315	6.49246
238.83	93.7897	247.161	98.869	248.336	94.3246	248.076	99.8548	244.347	99.223	238.001	87.8273	6.49215
239.164	93.7919	247.492	98.8882	248.67	94.3175	248.41	99.8524	244.679	99.2174	238.335	87.8236	6.49188
239.498	93.7877	247.825	98.8729	249.003	94.3121	248.742	99.8535	245.012	99.2202	238.671	87.8194	6.49156
239.832	93.7817	248.155	98.8819	249.337	94.3063	249.075	99.8511	245.347	99.2176	239.003	87.8173	6.49141
240.166	93.7833	248.485	98.866	249.671	94.295	249.408	99.8513	245.683	99.2149	239.338	87.815	6.49124
240.5	93.778	248.815	98.8734	250.005	94.2899	249.742	99.8522	246.019	99.2183	239.672	87.8116	6.49099
240.833	93.7772	249.147	98.8797	250.339	94.2877	250.075	99.855	246.357	99.2113	240.006	87.8077	6.4907
241.167	93.7725	249.488	98.8762	250.673	94.2859	250.409	99.8557	246.694	99.2202	240.339	87.8041	6.49043
241.501	93.778	249.829	98.8826	251.006	94.2804	250.743	99.8545	247.031	99.2061	240.671	87.8023	6.4903
241.834	93.7757	250.16	98.8706	251.342	94.2851	251.077	99.854	247.369	99.2191	241.003	87.7982	6.49
242.166	93.78	250.493	98.8775	251.677	94.2823	251.411	99.8533	247.706	99.2042	241.337	87.7953	6.48979
242.498	93.7743	250.826	98.8554	252.009	94.2792	251.744	99.853	248.044	99.2204	241.669	87.7899	6.48938
242.829	93.7722	251.167	98.8724	252.344	94.2704	252.078	99.8538	248.382	99.2019	242	87.7877	6.48922
243.161	93.7635	251.508	98.8497	252.679	94.2665	252.412	99.8538	248.719	99.2198	242.332	87.7823	6.48882
243.492	93.773	251.84	98.875	253.013	94.2649	252.746	99.8532	249.056	99.1987	242.662	87.7816	6.48877
243.825	93.7687	252.174	98.8544	253.347	94.2639	253.08	99.8539	249.393	99.219	242.992	87.7778	6.48849
244.156	93.7611	252.508	98.8796	253.681	94.2568	253.413	99.8524	249.73	99.1987	243.324	87.7764	6.48839
244.488	93.7569	252.843	98.8463	254.015	94.2444	253.746	99.8535	250.068	99.2168	243.656	87.7713	6.48801
244.82	93.7603	253.179	98.8869	254.349	94.2417	254.078	99.8534	250.405	99.1993	243.986	87.7675	6.48773
245.152	93.7616	253.517	98.8558	254.681	94.2454	254.411	99.8528	250.742	99.2144	244.317	87.7623	6.48734
245.484	93.7621	253.855	98.8934	255.016	94.25	254.743	99.8545	251.08	99.2009	244.647	87.7618	6.48731
245.816	93.7606	254.193	98.8528	255.35	94.2431	255.075	99.8559	251.418	99.2093	244.978	87.7592	6.48712
246.147	93.7621	254.535	98.8823	255.683	94.2356	255.408	99.8526	251.755	99.2013	245.308	87.754	6.48673
246.482	93.7615	254.874	98.8538	256.017	94.2277	255.741	99.8519	252.091	99.2068	245.64	87.7521	6.48659
246.815	93.7586	255.213	98.8723	256.35	94.2211	256.074	99.8537	252.43	99.2037	245.97	87.7466	6.48618
247.146	93.7574	255.55	98.8523	256.683	94.2189	256.408	99.8531	252.767	99.2031	246.301	87.744	6.48599
247.477	93.7492	255.888	98.8665	257.017	94.2157	256.741	99.8533	253.102	99.203	246.631	87.7402	6.48571
247.807	93.7481	256.224	98.8499	257.35	94.2122	257.075	99.8523	253.438	99.198	246.963	87.737	6.48547
248.135	93.7383	256.56	98.8502	257.684	94.2113	257.407	99.8505	253.773	99.2044	247.293	87.7369	6.48546
248.465	93.7383	256.894	98.849	258.018	94.2121	257.739	99.8502	254.107	99.1964	247.628	87.7342	6.48527
248.796	93.7333	257.227	98.84	258.353	94.2041	258.073	99.8528	254.442	99.1997	247.958	87.7336	6.48522
249.126	93.7269	257.56	98.8589	258.687	94.208	258.408	99.8531	254.775	99.193	248.287	87.7294	6.48491
249.456	93.7123	257.89	98.839	259.021	94.2031	258.742	99.8518	255.11	99.1968	248.632	87.7275	6.48477
249.786	93.7098	258.222	98.8761	259.354	94.1982	259.074	99.8501	255.444	99.1919	248.979	87.724	6.48452
250.116	93.7072	258.552	98.8259	259.688	94.1923	259.407	99.849	255.779	99.1954	249.31	87.7147	6.48383
250.446	93.7075	258.881	98.8729	260.021	94.1838	259.738	99.8462	256.113	99.191	249.638	87.712	6.48362
250.776	93.7	259.209	98.8172	260.352	94.1834	260.07	99.8472	256.447	99.192	249.97	87.7057	6.48316
251.106	93.703	259.537	98.8681	260.679	94.1798	260.402	99.8474	256.78	99.1902	250.298	87.6996	6.48271
251.437	93.7038	259.864	98.8203	261.007	94.1751	260.734	99.8474	257.113	99.1907	250.629	87.6927	6.4822
251.768	93.7141	260.19	98.8775	261.334	94.1674	261.066	99.8475	257.445	99.1895	250.96	87.689	6.48193
252.099	93.6998	260.516	98.8162	261.659	94.165	261.397	99.8496	257.778	99.1901	251.291	87.6857	6.48168
252.43	93.6889	260.841	98.8725	261.984	94.1625	261.73	99.8506	258.111	99.1842	251.622	87.6842	6.48157
252.761	93.6831	261.166	98.8155	262.311	94.1585	262.063	99.849	258.443	99.1883	251.962	87.6828	6.48147
253.109	93.6857	261.491	98.8684	262.637	94.1593	262.396	99.8495	258.776	99.1829	252.302	87.6788	6.48117
253.458	93.679	261.817	98.8115	262.964	94.1703	262.727	99.8488	259.108	99.1869	252.636	87.676	6.48096
253.789	93.6774	262.143	98.8543	263.293	94.1644	263.06	99.8466	259.44	99.1774	252.969	87.6721	6.48068
254.12	93.6797	262.47	98.8024	263.623	94.1567	263.393	99.8487	259.772	99.1853	253.301	87.6681	6.48038
254.451	93.6754	262.798	98.856	263.952	94.1517	263.726	99.8493	260.104	99.178	253.642	87.6647	6.48013
254.794	93.6738	263.125	98.817	264.284	94.1479	264.06	99.851	260.437	99.1841	253.981	87.664	6.48008
255.135	93.6724	263.452	98.8587	264.615	94.1412	264.392	99.8484	260.768	99.1784	254.31	87.6589	6.4797
255.467	93.6645	263.78	98.8229	264.947	94.1428	264.725	99.8504	261.1	99.1829	254.642	87.6542	6.47935
255.799	93.6568	264.108	98.857	265.279	94.1405	265.057	99.8502	261.432	99.1795	254.973	87.6518	6.47918
256.132	93.6625	264.437	98.837	265.612	94.1349	265.39	99.8514	261.764	99.1757	255.314	87.6471	6.47883
256.473	93.6601	264.767	98.8561	265.946	94.1281	265.722	99.8502	262.094	99.1767	255.653	87.6446	6.47865
256.814	93.6528	265.097	98.8468	266.279	94.1301	266.055	99.8528	262.426	99.1682	255.985	87.6397	6.47828
257.146	93.6462	265.428	98.8426	266.614	94.1281	266.385	99.8526	262.759	99.1783	256.318	87.6364	6.47804
257.48	93.6414	265.758	98.836	266.947	94.1327	266.717	99.8514	263.091	99.1704	256.649	87.6326	6.47776
257.814	93.6368	266.087	98.8359	267.284	94.1286	267.052	99.8507	263.424	99.1806	256.982	87.6293	6.47752
258.157	93.6391	266.418	98.8427	267.621	94.1247	267.385	99.8518	263.757	99.1705	257.314	87.628	6.47742
258.502	93.6429	266.747	98.8391	267.957	94.118	267.717	99.8523	264.092	99.1745	257.647	87.625	6.4772
258.839	93.6487	267.077	98.853	268.294	94.1095	268.049	99.8531	264.426	99.1663	257.98	87.6224	6.477
259.176	93.6436	267.408	98.8395	268.631	94.1021	268.382	99.8517	264.759	99.1727	258.316	87.6195	6.47679
259.515	93.6473	267.74	98.8669	268.969	94.0982	268.715	99.8513	265.091	99.1645	258.65	87.6132	6.47632
259.873	93.6432	268.072	98.8387	269.308	94.0936	269.046	99.851	265.424	99.1715	258.983	87.6116	6.47621
260.229	93.6465	268.403	98.8631	269.648	94.0954	269.379	99.8503	265.757	99.1641	259.316	87.6075	6.4759
260.567	93.6447	268.736	98.8382	269.989	94.092	269.712	99.8504	266.089	99.1713	259.649	87.6034	6.4756
260.906	93.6388	269.069	98.8679	270.334	94.09	270.045	99.8487	266.42	99.1624	259.982	87.5996	6.47532
261.245	93.633	269.403	98.8509	270.683	94.0838	270.378	99.8505	266.752	99.17	260.315	87.5947	6.47496
261.592	93.6285	269.738	98.8694	271.037	94.0728	270.728	99.8495	267.085	99.1608	260.648	87.5928	6.47482
261.938	93.6317	270.072	98.8443	271.391	94.0623	271.078	99.8492	267.417	99.1661	260.981	87.5917	6.47474
262.275	93.6407	270.407	98.8673	271.745	94.058	271.412	99.8487	267.749	99.1602	261.315	87.5872	6.4744
262.611	93.6351	270.742	98.8384	272.097	94.0512	271.744	99.8513	268.082	99.1645	261.649	87.5804	6.4739
262.948	93.6248	271.078	98.8609	272.446	94.0483	272.076	99.8499	268.416	99.1603	261.983	87.5787	6.47378
263.292	93.6197	271.415	98.8418	272.793	94.0403	272.409	99.8496	268.749	99.1606	262.315	87.575	6.4735
263.634	93.6121	271.75	98.8739	273.137	94.0349	272.742	99.8499	269.082	99.1587	262.649	87.569	6.47305
263.969	93.6119	272.086	98.8503	273.478	94.0258	273.075	99.8498	269.415	99.1582	262.983	87.566	6.47284
264.302	93.6072	272.42	98.8731	273.817	94.0207	273.409	99.85	269.748	99.1566	263.317	87.5643	6.47271
264.634	93.6115	272.758	98.8425	274.161	94.0207	273.742	99.8521	270.083	99.1559	263.651	87.5613	6.47249
264.975	93.6136	273.095	98.8619	274.505	94.0144	274.076	99.8516	270.425	99.1532	263.988	87.5552	6.47204
265.314	93.6107	273.43	98.8544	274.836	94.0083	274.409	99.8505	270.769	99.1539	264.323	87.5529	6.47186
265.646	93.5997	273.765	98.8668	275.167	94.0021	274.744	99.8497	271.105	99.1484	264.656	87.5499	6.47164
265.977	93.5919	274.101	98.8553	275.498	94.0016	275.078	99.848	271.439	99.1536	264.989	87.5453	6.4713
266.306	93.5973	274.436	98.8563	275.835	93.9963	275.411	99.8504	271.772	99.1527	265.322	87.5416	6.47103
266.651	93.6005	274.772	98.8639	276.171	93.9905	275.744	99.8499	272.113	99.1479	265.655	87.5394	6.47087
266.997	93.5989	275.108	98.8525	276.498	93.9889	276.075	99.8493	272.453	99.1521	265.988	87.5376	6.47073
267.325	93.6	275.443	98.8755	276.825	93.9837	276.407	99.8494	272.785	99.147	266.32	87.5341	6.47048
267.653	93.5938	275.779	98.8512	277.152	93.9714	276.738	99.849	273.117	99.1497	266.65	87.5304	6.4702
267.982	93.5905	276.114	98.8812	277.479	93.9755	277.07	99.8497	273.45	99.1437	266.982	87.5246	6.46977
268.319	93.5841	276.45	98.8562	277.805	93.9753	277.403	99.8489	273.8	99.147	267.312	87.5209	6.4695
268.656	93.5875	276.786	98.8819	278.131	93.9712	277.737	99.8482	274.15	99.1414	267.643	87.5209	6.4695
268.986	93.5812	277.12	98.8466	278.457	93.9578	278.069	99.8474	274.482	99.1443	267.975	87.5167	6.46919
269.317	93.5815	277.455	98.8693	278.783	93.9552	278.4	99.8472	274.815	99.1409	268.305	87.5139	6.46898
269.647	93.5791	277.79	98.8452	279.11	93.951	278.731	99.849	275.148	99.1413	268.635	87.5096	6.46867
269.985	93.5811	278.125	98.8716	279.437	93.9497	279.062	99.8476	275.49	99.1388	268.966	87.5061	6.46841
270.324	93.5772	278.46	98.8395	279.765	93.9374	279.396	99.8513	275.832	99.1409	269.297	87.5025	6.46814
270.655	93.5786	278.79	98.8773	280.092	93.9333	279.728	99.8514	276.169	99.1375	269.629	87.4994	6.46791
270.985	93.5756	279.125	98.8498	280.42	93.926	280.062	99.851	276.502	99.1405	269.963	87.4969	6.46773
271.315	93.5767	279.46	98.879	280.748	93.9239	280.396	99.8512	276.835	99.1364	270.296	87.496	6.46766
271.655	93.5748	279.796	98.8567	281.076	93.924	280.731	99.8525	277.168	99.1344	270.628	87.4918	6.46735
271.995	93.5691	280.13	98.8837	281.405	93.9225	281.065	99.8536	277.502	99.1307	270.961	87.4858	6.46691
272.326	93.5632	280.469	98.8617	281.734	93.9154	281.399	99.8548	277.835	99.1306	271.293	87.4848	6.46684
272.657	93.5574	280.804	98.8884	282.064	93.9106	281.733	99.8553	278.167	99.1312	271.626	87.4827	6.46668
272.988	93.5583	281.137	98.8574	282.394	93.9031	282.068	99.8535	278.5	99.1289	271.958	87.4793	6.46643
273.337	93.5523	281.472	98.8733	282.727	93.8975	282.401	99.8538	278.84	99.1316	272.29	87.4749	6.4661
273.685	93.5479	281.805	98.8571	283.056	93.8905	282.736	99.8531	279.181	99.131	272.622	87.4698	6.46572
274.017	93.5485	282.139	98.8615	283.387	93.8803	283.069	99.8525	279.514	99.1318	272.956	87.466	6.46544
274.35	93.5453	282.474	98.8707	283.716	93.8688	283.403	99.8521	279.848	99.1282	273.289	87.4628	6.46521
274.683	93.5419	282.808	98.868	284.047	93.8649	283.737	99.8536	280.181	99.1284	273.623	87.4605	6.46504
275.016	93.5218	283.142	98.8668	284.375	93.8616	284.07	99.8523	280.523	99.1253	273.956	87.4547	6.46461
275.346	93.5519	283.475	98.8538	284.705	93.851	284.403	99.8524	280.864	99.1267	274.29	87.4501	6.46427
275.68	93.5557	283.809	98.8759	285.035	93.8485	284.739	99.8509	281.197	99.1228	274.623	87.4492	6.4642
276.014	93.5542	284.141	98.8468	285.365	93.8441	285.074	99.851	281.529	99.1225	274.958	87.4463	6.46399
276.349	93.5445	284.472	98.8784	285.696	93.8405	285.413	99.8522	281.861	99.1189	275.293	87.4409	6.46359
276.682	93.5366	284.82	98.8377	286.027	93.843	285.753	99.8518	282.211	99.1206	275.628	87.4378	6.46336
277.017	93.5275	285.17	98.879	286.359	93.839	286.094	99.8523	282.561	99.1174	275.963	87.434	6.46307
277.351	93.5271	285.502	98.8365	286.691	93.8336	286.438	99.8511	282.892	99.1213	276.299	87.4306	6.46283
277.685	93.5167	285.834	98.8757	287.022	93.8313	286.777	99.8512	283.224	99.1141	276.637	87.4254	6.46244
278.019	93.5209	286.167	98.8398	287.355	93.8226	287.117	99.8513	283.557	99.1203	276.975	87.4215	6.46215
278.353	93.5147	286.507	98.8687	287.688	93.8247	287.457	99.8507	283.888	99.1138	277.314	87.4144	6.46163
278.687	93.5161	286.848	98.8604	288.02	93.8163	287.794	99.8511	284.219	99.1189	277.653	87.4107	6.46136
279.021	93.5127	287.181	98.8803	288.354	93.8092	288.131	99.85	284.553	99.1147	277.992	87.4062	6.46102
279.355	93.5149	287.513	98.8775	288.687	93.8021	288.467	99.8465	284.884	99.1144	278.331	87.4021	6.46072
279.69	93.5042	287.847	98.8823	289.02	93.8008	288.801	99.8453	285.216	99.1126	278.669	87.3987	6.46047
280.025	93.5054	288.181	98.8838	289.353	93.7871	289.134	99.8464	285.557	99.1097	279.007	87.3956	6.46024
280.36	93.4939	288.514	98.868	289.688	93.7862	289.467	99.8447	285.898	99.1122	279.345	87.3901	6.45984
280.694	93.4949	288.847	98.8771	290.02	93.7812	289.798	99.8454	286.23	99.1089	279.683	87.3877	6.45966
281.029	93.4894	289.181	98.867	290.353	93.7797	290.129	99.8434	286.563	99.1057	280.019	87.3832	6.45932
281.364	93.4831	289.514	98.8905	290.689	93.7708	290.458	99.8422	286.897	99.107	280.356	87.3777	6.45892
281.699	93.4759	289.856	98.8639	291.022	93.7761	290.789	99.8404	287.232	99.1033	280.691	87.3751	6.45872
282.035	93.4719	290.197	98.8807	291.355	93.7658	291.119	99.8382	287.566	99.1072	281.027	87.3714	6.45845
282.368	93.4669	290.529	98.8771	291.688	93.7672	291.448	99.8368	287.899	99.1026	281.362	87.3664	6.45808
282.703	93.467	290.862	98.9013	292.021	93.7594	291.778	99.8367	288.234	99.1063	281.695	87.3653	6.458
283.038	93.4692	291.196	98.8793	292.354	93.755	292.108	99.8374	288.568	99.1017	282.029	87.3613	6.4577
283.372	93.4734	291.53	98.8917	292.688	93.7456	292.438	99.8368	288.903	99.1028	282.362	87.3536	6.45714
283.707	93.4783	291.865	98.8648	293.021	93.7498	292.767	99.8387	289.237	99.1001	282.693	87.3488	6.45678
284.039	93.4738	292.198	98.883	293.354	93.7391	293.099	99.8362	289.571	99.1004	283.026	87.3442	6.45644
284.371	93.4744	292.531	98.8572	293.687	93.7336	293.43	99.8361	289.905	99.0977	283.357	87.3412	6.45622
284.704	93.4665	292.864	98.8895	294.021	93.7252	293.76	99.8333	290.24	99.0936	283.689	87.337	6.45591
285.038	93.4615	293.199	98.8572	294.356	93.7219	294.089	99.8362	290.576	99.096	284.018	87.332	6.45554
285.37	93.4668	293.532	98.8922	294.69	93.7187	294.42	99.8366	290.914	99.0914	284.347	87.3264	6.45512
285.703	93.4607	293.865	98.8456	295.024	93.7135	294.75	99.8383	291.252	99.0951	284.676	87.3248	6.45501
286.036	93.4573	294.198	98.8897	295.358	93.7065	295.081	99.8385	291.593	99.09	285.005	87.3235	6.45491
286.369	93.4582	294.531	98.8604	295.691	93.701	295.412	99.8392	291.936	99.0903	285.333	87.3184	6.45453
286.702	93.4619	294.864	98.8902	296.023	93.6991	295.741	99.8378	292.277	99.0828	285.663	87.3118	6.45404
287.035	93.4648	295.196	98.8696	296.356	93.6918	296.072	99.8391	292.617	99.086	285.992	87.3078	6.45375
287.368	93.4629	295.529	98.8968	296.689	93.6844	296.402	99.8389	292.956	99.0815	286.322	87.3042	6.45348
287.701	93.4612	295.861	98.8742	297.022	93.6739	296.732	99.8361	293.294	99.0824	286.65	87.2979	6.45301
288.035	93.456	296.192	98.8962	297.355	93.6716	297.063	99.8367	293.63	99.0811	286.98	87.2927	6.45264
288.369	93.4535	296.524	98.878	297.688	93.6657	297.394	99.8386	293.967	99.0767	287.327	87.2905	6.45247
288.702	93.4479	296.855	98.8904	298.023	93.6628	297.726	99.8364	294.302	99.0757	287.674	87.2853	6.45208
289.036	93.4438	297.187	98.8891	298.356	93.6571	298.06	99.8349	294.637	99.0689	288.005	87.2823	6.45186
289.369	93.4413	297.52	98.8924	298.69	93.6525	298.391	99.8321	294.97	99.0746	288.336	87.2783	6.45157
289.703	93.4385	297.852	98.8851	299.025	93.6415	298.723	99.8309	295.303	99.0689	288.668	87.2728	6.45116
290.036	93.4333	298.184	98.8912	299.357	93.641	299.055	99.8347	295.634	99.0727	289.009	87.2685	6.45085
290.369	93.4367	298.516	98.8837	299.692	93.6317	299.388	99.8351	295.964	99.0657	289.351	87.2637	6.45049
290.703	93.4411	298.849	98.8821	300.027	93.6275	299.721	99.8354	296.294	99.068	289.683	87.2602	6.45023
291.036	93.4452	299.183	98.8771	300.361	93.6196	300.053	99.8334	296.624	99.0628	290.014	87.2556	6.44989
291.37	93.4428	299.515	98.8755	300.695	93.608	300.386	99.8329	296.954	99.0654	290.345	87.2519	6.44962
291.704	93.4337	299.851	98.8862	301.03	93.6067	300.719	99.831	297.284	99.0602	290.686	87.2456	6.44915
292.038	93.4363	300.186	98.8715	301.365	93.6025	301.061	99.834	297.615	99.063	291.026	87.2393	6.44869
292.371	93.4345	300.519	98.8873	301.699	93.6025	301.402	99.8345	297.944	99.0555	291.358	87.2346	6.44834
292.705	93.4379	300.853	98.8707	302.033	93.5917	301.735	99.8371	298.274	99.0598	291.69	87.2317	6.44813
293.039	93.4304	301.188	98.8927	302.366	93.5866	302.067	99.8351	298.603	99.0519	292.024	87.2288	6.44791
293.373	93.4184	301.522	98.8731	302.701	93.5797	302.4	99.8358	298.931	99.0572	292.365	87.2257	6.44768
293.705	93.414	301.855	98.8881	303.033	93.5754	302.745	99.8355	299.261	99.0512	292.706	87.219	6.44718
294.039	93.4142	302.188	98.8728	303.367	93.5644	303.086	99.8376	299.591	99.0546	293.039	87.2175	6.44707
294.373	93.4061	302.523	98.8937	303.7	93.5643	303.419	99.8379	299.921	99.0513	293.372	87.2131	6.44675
294.707	93.402	302.856	98.879	304.034	93.5526	303.753	99.8367	300.251	99.0459	293.706	87.2092	6.44646
295.041	93.3966	303.189	98.8892	304.367	93.5552	304.086	99.8364	300.581	99.0489	294.049	87.2007	6.44583
295.373	93.4031	303.523	98.8697	304.701	93.546	304.427	99.836	300.913	99.0428	294.391	87.1945	6.44538
295.707	93.4111	303.856	98.8905	305.034	93.545	304.769	99.8374	301.243	99.0498	294.724	87.1891	6.44498
296.039	93.4078	304.189	98.8704	305.368	93.5384	305.102	99.8389	301.574	99.0413	295.057	87.1845	6.44463
296.372	93.3961	304.521	98.892	305.702	93.5387	305.435	99.8397	301.904	99.0478	295.391	87.18	6.4443
296.706	93.3945	304.853	98.871	306.035	93.5294	305.768	99.837	302.235	99.0381	295.734	87.174	6.44386
297.038	93.3916	305.186	98.8977	306.368	93.5231	306.118	99.8374	302.566	99.0437	296.075	87.169	6.44349
297.371	93.4057	305.518	98.8807	306.702	93.5143	306.469	99.8368	302.901	99.0351	296.41	87.1627	6.44302
297.704	93.4025	305.852	98.8918	307.036	93.5105	306.803	99.8378	303.232	99.0413	296.742	87.1611	6.44291
298.037	93.3934	306.184	98.8857	307.37	93.5011	307.138	99.8384	303.563	99.0322	297.075	87.1555	6.44249
298.37	93.397	306.517	98.896	307.702	93.4944	307.472	99.8373	303.895	99.0389	297.416	87.1525	6.44227
298.704	93.3905	306.85	98.8881	308.033	93.4895	307.816	99.8378	304.226	99.0275	297.757	87.1469	6.44186
299.036	93.3874	307.184	98.8895	308.366	93.4806	308.158	99.8376	304.559	99.0362	298.091	87.1417	6.44147
299.369	93.3843	307.517	98.8939	308.699	93.4778	308.49	99.8382	304.892	99.0276	298.424	87.135	6.44098
299.702	93.3848	307.849	98.8826	309.032	93.4726	308.822	99.8391	305.225	99.0341	298.756	87.1314	6.44071
300.035	93.3826	308.181	98.9058	309.364	93.4666	309.155	99.8365	305.558	99.0266	299.098	87.1242	6.44017
300.368	93.3781	308.513	98.8903	309.697	93.4623	309.497	99.8344	305.89	99.0293	299.439	87.1227	6.44006
300.7	93.3652	308.847	98.912	310.031	93.4531	309.839	99.8366	306.222	99.026	299.772	87.1153	6.43952
301.033	93.369	309.181	98.8997	310.365	93.4469	310.172	99.8383	306.555	99.0263	300.106	87.1102	6.43914
301.365	93.372	309.51	98.9221	310.698	93.4424	310.505	99.8391	306.889	99.0231	300.439	87.1047	6.43874
301.697	93.3755	309.844	98.8908	311.03	93.4377	310.839	99.8394	307.223	99.0231	300.781	87.1028	6.4386
302.038	93.3701	310.178	98.9141	311.361	93.4367	311.181	99.8401	307.558	99.0203	301.123	87.0978	6.43823
302.378	93.363	310.513	98.8888	311.691	93.4315	311.524	99.8418	307.889	99.0199	301.457	87.0931	6.43788
302.709	93.3697	310.847	98.9066	312.021	93.4309	311.858	99.8422	308.223	99.0181	301.791	87.0861	6.43736
303.042	93.37	311.183	98.8877	312.352	93.4284	312.193	99.8405	308.556	99.0171	302.124	87.0814	6.43701
303.375	93.3657	311.517	98.9004	312.68	93.4245	312.526	99.8378	308.889	99.0182	302.475	87.0795	6.43687
303.719	93.3625	311.851	98.8831	313.01	93.417	312.861	99.8383	309.222	99.0121	302.825	87.072	6.43632
304.061	93.3631	312.186	98.9087	313.338	93.4117	313.195	99.8396	309.555	99.0162	303.159	87.0697	6.43615
304.394	93.3622	312.52	98.8936	313.667	93.4018	313.528	99.8399	309.889	99.0074	303.492	87.0608	6.43549
304.727	93.3617	312.854	98.9111	313.997	93.4024	313.861	99.8404	310.222	99.0134	303.826	87.0589	6.43535
305.06	93.3674	313.189	98.8946	314.326	93.3951	314.193	99.842	310.555	99.0048	304.16	87.0541	6.43499
305.402	93.3641	313.521	98.91	314.658	93.3848	314.525	99.8395	310.889	99.0122	304.494	87.0491	6.43462
305.743	93.3601	313.856	98.8949	314.988	93.3797	314.858	99.8388	311.223	99.003	304.829	87.0401	6.43396
306.078	93.3636	314.19	98.9073	315.319	93.3782	315.195	99.8404	311.556	99.0083	305.162	87.0346	6.43355
306.411	93.3614	314.523	98.8967	315.652	93.3659	315.528	99.8428	311.89	99.0008	305.497	87.0291	6.43314
306.744	93.3615	314.857	98.9152	315.984	93.3615	315.86	99.8437	312.226	99.0043	305.839	87.0258	6.4329
307.095	93.3573	315.189	98.8892	316.317	93.3616	316.193	99.8431	312.56	98.9921	306.181	87.0218	6.43261
307.445	93.3507	315.523	98.9067	316.651	93.3605	316.526	99.8407	312.894	99.0014	306.514	87.0167	6.43223
307.778	93.3471	315.857	98.8974	316.984	93.3549	316.858	99.8381	313.229	98.9924	306.848	87.012	6.43188
308.111	93.3438	316.19	98.8996	317.319	93.3564	317.191	99.8385	313.559	99.0004	307.182	87.0075	6.43155
308.444	93.345	316.523	98.9032	317.653	93.3476	317.524	99.8379	313.892	98.9923	307.516	87.0015	6.43111
308.786	93.3434	316.857	98.9053	317.989	93.3406	317.857	99.8387	314.225	98.9965	307.849	86.9969	6.43077
309.127	93.3404	317.19	98.9123	318.326	93.337	318.189	99.8407	314.557	98.9913	308.183	86.9907	6.43031
309.46	93.3453	317.523	98.9008	318.662	93.3297	318.523	99.8396	314.889	98.9919	308.515	86.9811	6.4296
309.792	93.3462	317.856	98.9167	318.999	93.3242	318.856	99.8381	315.223	98.9852	308.847	86.9758	6.4292
310.124	93.3423	318.19	98.8938	319.335	93.3137	319.189	99.8388	315.556	98.9863	309.181	86.9678	6.42861
310.466	93.3412	318.522	98.9227	319.67	93.31	319.521	99.838	315.891	98.9816	309.515	86.9603	6.42806
310.807	93.3363	318.856	98.8986	320.007	93.3102	319.854	99.8383	316.224	98.9855	309.85	86.9561	6.42775
311.14	93.3352	319.189	98.9303	320.343	93.3078	320.187	99.8389	316.558	98.9834	310.184	86.9524	6.42748
311.473	93.3269	319.522	98.9027	320.68	93.3042	320.521	99.8393	316.892	98.9823	310.518	86.9489	6.42722
311.806	93.3282	319.855	98.9344	321.019	93.3012	320.855	99.8381	317.228	98.982	310.851	86.9465	6.42704
312.148	93.3269	320.189	98.8972	321.359	93.2938	321.188	99.837	317.572	98.9781	311.184	86.9417	6.42669
312.49	93.3188	320.522	98.9263	321.704	93.2864	321.522	99.8361	317.913	98.9787	311.518	86.9366	6.42631
312.824	93.315	320.855	98.8916	322.047	93.2836	321.856	99.8359	318.247	98.9725	311.851	86.9305	6.42586
313.157	93.3134	321.189	98.9163	322.389	93.2705	322.189	99.8356	318.581	98.9765	312.185	86.9225	6.42527
313.49	93.3132	321.521	98.8937	322.732	93.2572	322.523	99.8373	318.914	98.9707	312.518	86.9165	6.42483
313.84	93.31	321.864	98.9343	323.073	93.2486	322.856	99.8382	319.247	98.9701	312.852	86.9124	6.42452
314.193	93.3035	322.206	98.9007	323.414	93.2458	323.191	99.8368	319.58	98.9684	313.186	86.9046	6.42395
314.527	93.2938	322.54	98.9227	323.752	93.2414	323.524	99.8388	319.913	98.968	313.518	86.8998	6.42359
314.859	93.2936	322.874	98.9053	324.089	93.2308	323.861	99.8404	320.246	98.9668	313.852	86.8953	6.42325
315.193	93.2949	323.207	98.9251	324.425	93.2239	324.195	99.8399	320.58	98.9657	314.186	86.8934	6.42311
315.536	93.2921	323.557	98.9212	324.76	93.2116	324.529	99.8423	320.913	98.9578	314.517	86.8896	6.42284
315.878	93.2841	323.908	98.9131	325.094	93.2048	324.862	99.8424	321.247	98.9618	314.851	86.8837	6.4224
316.211	93.2817	324.24	98.9181	325.427	93.1964	325.196	99.8423	321.58	98.955	315.184	86.877	6.4219
316.546	93.2739	324.573	98.8985	325.761	93.1932	325.527	99.8411	321.914	98.96	315.518	86.8687	6.42129
316.881	93.2696	324.907	98.9174	326.094	93.1823	325.858	99.8409	322.247	98.9544	315.851	86.8643	6.42097
317.222	93.2728	325.248	98.8865	326.426	93.182	326.19	99.8415	322.581	98.9579	316.185	86.8584	6.42053
317.564	93.273	325.589	98.9304	326.759	93.1694	326.521	99.8422	322.915	98.9534	316.519	86.8516	6.42003
317.899	93.2723	325.922	98.8901	327.089	93.173	326.853	99.8418	323.248	98.9523	316.852	86.8433	6.41941
318.232	93.2684	326.255	98.9331	327.42	93.1577	327.183	99.8453	323.582	98.9504	317.186	86.8379	6.41901
318.567	93.2639	326.589	98.8795	327.75	93.1529	327.514	99.8475	323.917	98.9447	317.52	86.8296	6.4184
318.909	93.2613	326.921	98.9355	328.08	93.1379	327.846	99.8468	324.25	98.9474	317.854	86.8211	6.41777
319.252	93.2569	327.255	98.8825	328.411	93.1342	328.178	99.8473	324.587	98.9373	318.187	86.8136	6.41722
319.586	93.2545	327.588	98.9367	328.74	93.1249	328.51	99.8464	324.92	98.9475	318.521	86.8082	6.41682
319.92	93.254	327.922	98.8856	329.071	93.1201	328.842	99.8476	325.251	98.9388	318.854	86.8039	6.4165
320.255	93.2503	328.258	98.9294	329.401	93.1018	329.176	99.8498	325.584	98.9447	319.188	86.8013	6.41631
320.605	93.2463	328.599	98.8881	329.732	93.0962	329.509	99.8477	325.915	98.9369	319.521	86.7933	6.41571
320.956	93.239	328.941	98.9243	330.062	93.0914	329.843	99.8515	326.249	98.9396	319.855	86.7866	6.41522
321.29	93.2316	329.274	98.887	330.394	93.0853	330.176	99.8501	326.582	98.9318	320.188	86.7803	6.41476
321.623	93.222	329.608	98.9115	330.726	93.0777	330.511	99.8494	326.915	98.934	320.521	86.7728	6.4142
321.958	93.2154	329.94	98.9043	331.056	93.0734	330.846	99.8486	327.247	98.9303	320.855	86.7646	6.41359
322.3	93.2171	330.283	98.9175	331.387	93.0602	331.18	99.8506	327.579	98.9323	321.188	86.7585	6.41315
322.645	93.2147	330.625	98.9153	331.719	93.0567	331.514	99.8526	327.912	98.9259	321.522	86.7524	6.4127
322.978	93.2133	330.959	98.9121	332.049	93.0489	331.848	99.8525	328.245	98.9284	321.857	86.7444	6.4121
323.312	93.215	331.292	98.9104	332.381	93.0414	332.182	99.8525	328.578	98.9234	322.189	86.7375	6.41159
323.645	93.2118	331.623	98.9024	332.712	93.0371	332.516	99.8534	328.911	98.9242	322.524	86.7298	6.41102
323.986	93.2065	331.965	98.9118	333.045	93.0295	332.851	99.8528	329.244	98.9169	322.857	86.7212	6.41039
324.328	93.2057	332.306	98.8917	333.376	93.0257	333.185	99.8523	329.576	98.9198	323.19	86.7146	6.4099
324.66	93.2024	332.64	98.9176	333.707	93.0125	333.52	99.8524	329.908	98.9099	323.523	86.7081	6.40942
324.994	93.2014	332.974	98.8882	334.039	93.0062	333.854	99.8529	330.241	98.9169	323.861	86.7042	6.40913
325.325	93.1988	333.307	98.9226	334.371	93.0013	334.189	99.8522	330.575	98.9094	324.195	86.6959	6.40852
325.665	93.195	333.648	98.8879	334.704	93.0004	334.523	99.8548	330.911	98.9134	324.527	86.6903	6.40811
326.006	93.1854	333.989	98.919	335.035	92.986	334.857	99.8532	331.244	98.9049	324.861	86.68	6.40734
326.338	93.1863	334.321	98.8848	335.368	92.9818	335.191	99.8518	331.577	98.9094	325.194	86.6729	6.40682
326.671	93.1778	334.654	98.9239	335.701	92.9677	335.524	99.8519	331.909	98.9009	325.526	86.6657	6.40628
327.002	93.1723	334.988	98.8901	336.033	92.9694	335.857	99.8536	332.242	98.9059	325.858	86.6577	6.40569
327.335	93.1658	335.321	98.9167	336.365	92.9565	336.189	99.8569	332.575	98.8988	326.191	86.6502	6.40514
327.668	93.1576	335.654	98.8895	336.697	92.9457	336.521	99.8582	332.908	98.8998	326.523	86.6427	6.40459
328.001	93.1546	335.985	98.9087	337.028	92.9362	336.852	99.8585	333.24	98.8937	326.855	86.6331	6.40388
328.334	93.1491	336.317	98.9011	337.36	92.9311	337.185	99.8579	333.572	98.8953	327.187	86.6262	6.40336
328.669	93.148	336.651	98.8971	337.692	92.9275	337.52	99.8579	333.905	98.8925	327.519	86.6201	6.40291
329.003	93.1441	336.984	98.9036	338.024	92.924	337.851	99.8593	334.238	98.8926	327.851	86.6134	6.40242
329.336	93.1431	337.316	98.8902	338.357	92.9122	338.184	99.8597	334.571	98.8937	328.184	86.6043	6.40175
329.668	93.1347	337.649	98.9152	338.689	92.9034	338.518	99.8599	334.904	98.8872	328.516	86.5968	6.4012
330.002	93.1384	337.982	98.9027	339.021	92.8949	338.851	99.859	335.238	98.8911	328.848	86.591	6.40076
330.335	93.1328	338.315	98.9223	339.354	92.8886	339.184	99.8569	335.571	98.8812	329.182	86.5842	6.40026
330.668	93.1292	338.648	98.889	339.696	92.881	339.517	99.8578	335.905	98.8883	329.515	86.5745	6.39954
331.001	93.1205	338.981	98.926	340.038	92.8725	339.869	99.8584	336.239	98.8764	329.848	86.5641	6.39878
331.334	93.1149	339.314	98.8776	340.371	92.8658	340.219	99.8583	336.572	98.8788	330.182	86.5593	6.39842
331.667	93.1078	339.648	98.9187	340.705	92.8577	340.554	99.857	336.904	98.8728	330.516	86.5476	6.39755
332	93.1039	339.982	98.8721	341.039	92.8566	340.889	99.8581	337.237	98.8768	330.849	86.5418	6.39712
332.333	93.0996	340.317	98.9268	341.382	92.8422	341.223	99.8587	337.569	98.8713	331.182	86.5336	6.39652
332.665	93.0957	340.651	98.8665	341.725	92.8343	341.557	99.8598	337.902	98.876	331.515	86.5244	6.39584
332.999	93.0923	340.984	98.913	342.059	92.824	341.891	99.8598	338.235	98.8641	331.849	86.5168	6.39528
333.332	93.0866	341.319	98.8718	342.393	92.8219	342.226	99.8612	338.567	98.8712	332.183	86.5123	6.39494
333.665	93.0845	341.654	98.9247	342.727	92.8108	342.561	99.8595	338.901	98.8623	332.517	86.5029	6.39425
334.001	93.085	341.987	98.8825	343.06	92.8057	342.895	99.8584	339.234	98.869	332.85	86.4945	6.39363
334.336	93.0828	342.322	98.9306	343.393	92.7886	343.228	99.8577	339.568	98.8616	333.184	86.4808	6.39262
334.669	93.0752	342.657	98.885	343.726	92.7866	343.563	99.8614	339.902	98.8688	333.519	86.4736	6.39209
335.002	93.0705	342.993	98.9204	344.059	92.7736	343.897	99.8622	340.237	98.8555	333.852	86.4691	6.39176
335.336	93.0707	343.327	98.8917	344.392	92.771	344.232	99.8614	340.572	98.8658	334.187	86.4638	6.39136
335.668	93.0665	343.661	98.9214	344.725	92.7587	344.566	99.861	340.905	98.8481	334.524	86.4523	6.39051
336.001	93.053	343.994	98.8929	345.058	92.7574	344.9	99.8631	341.237	98.8631	334.858	86.4447	6.38995
336.334	93.0483	344.328	98.9156	345.395	92.7389	345.233	99.8629	341.567	98.8458	335.192	86.4348	6.38921
336.668	93.0437	344.661	98.8931	345.728	92.7391	345.567	99.8614	341.898	98.8587	335.525	86.4268	6.38863
337	93.0439	344.994	98.9168	346.061	92.7309	345.9	99.8624	342.231	98.8448	335.859	86.4174	6.38793
337.333	93.0363	345.327	98.9038	346.394	92.733	346.236	99.8627	342.562	98.8584	336.193	86.4084	6.38726
337.664	93.0324	345.661	98.9217	346.727	92.7186	346.569	99.8636	342.893	98.845	336.526	86.3983	6.38652
337.997	93.0266	345.995	98.9201	347.061	92.713	346.902	99.8635	343.226	98.8572	336.859	86.3866	6.38566
338.329	93.028	346.328	98.9128	347.394	92.6982	347.239	99.8646	343.558	98.8395	337.192	86.3788	6.38508
338.662	93.0226	346.661	98.9279	347.727	92.6888	347.572	99.8646	343.891	98.85	337.525	86.3723	6.38459
338.994	93.0191	346.993	98.9083	348.06	92.6748	347.906	99.867	344.224	98.8397	337.857	86.3631	6.38392
339.327	93.0204	347.327	98.9261	348.393	92.6671	348.239	99.8671	344.558	98.8491	338.19	86.3537	6.38322
339.66	93.0225	347.66	98.8839	348.725	92.6602	348.572	99.8644	344.89	98.8419	338.523	86.3437	6.38248
339.994	93.0265	347.992	98.9267	349.057	92.65	348.904	99.8643	345.225	98.8484	338.856	86.3339	6.38176
340.327	93.0172	348.327	98.8833	349.389	92.6475	349.237	99.8641	345.559	98.8404	339.189	86.3271	6.38126
340.661	93.0028	348.658	98.9346	349.724	92.6399	349.57	99.8645	345.894	98.8453	339.53	86.3188	6.38064
340.995	92.9934	348.989	98.8845	350.059	92.6265	349.903	99.8642	346.228	98.8397	339.871	86.3116	6.38011
341.331	92.9973	349.322	98.9292	350.391	92.6144	350.236	99.8651	346.564	98.844	340.205	86.3045	6.37959
341.664	92.9907	349.654	98.8842	350.724	92.6144	350.569	99.8654	346.898	98.838	340.539	86.2924	6.37869
341.998	92.9858	349.987	98.9367	351.058	92.6042	350.902	99.8666	347.233	98.8402	340.873	86.2804	6.37781
342.332	92.9762	350.321	98.893	351.392	92.5954	351.235	99.8655	347.567	98.8358	341.217	86.2694	6.37699
342.665	92.9758	350.655	98.9332	351.726	92.5752	351.569	99.8663	347.902	98.8386	341.559	86.2579	6.37614
342.998	92.9708	350.988	98.8769	352.06	92.5687	351.902	99.8678	348.238	98.8332	341.892	86.2504	6.37559
343.332	92.9669	351.321	98.929	352.394	92.55	352.235	99.8671	348.572	98.8366	342.226	86.2404	6.37485
343.665	92.9568	351.654	98.875	352.727	92.5519	352.568	99.8694	348.905	98.8295	342.559	86.233	6.3743
343.999	92.9434	351.988	98.9195	353.061	92.5332	352.901	99.8695	349.238	98.8354	342.908	86.2213	6.37343
344.332	92.9413	352.322	98.8799	353.394	92.5266	353.234	99.8711	349.581	98.8283	343.258	86.2102	6.37261
344.666	92.9466	352.655	98.9222	353.728	92.517	353.567	99.8691	349.924	98.8358	343.591	86.1987	6.37177
344.999	92.9376	352.99	98.8801	354.062	92.5186	353.9	99.8664	350.259	98.8294	343.924	86.1877	6.37095
345.333	92.9398	353.324	98.9018	354.395	92.5026	354.232	99.8677	350.594	98.834	344.257	86.1767	6.37014
345.667	92.9373	353.659	98.887	354.727	92.5	354.564	99.8705	350.929	98.8276	344.599	86.165	6.36927
346	92.9322	353.994	98.9042	355.06	92.4856	354.897	99.8699	351.28	98.8282	344.94	86.1606	6.36895
346.333	92.9204	354.329	98.8915	355.392	92.4824	355.229	99.8688	351.631	98.83	345.273	86.1522	6.36833
346.668	92.9129	354.663	98.8881	355.724	92.4671	355.56	99.8685	351.966	98.8251	345.606	86.143	6.36764
347.001	92.9057	354.999	98.8845	356.057	92.4599	355.894	99.8696	352.3	98.8325	345.939	86.1307	6.36674
347.337	92.9036	355.334	98.8684	356.387	92.4456	356.228	99.87	352.634	98.8249	346.275	86.1206	6.36599
347.671	92.8962	355.668	98.8865	356.72	92.4399	356.56	99.8698	352.976	98.8329	346.61	86.1076	6.36503
348.004	92.89	356.001	98.8645	357.052	92.4237	356.892	99.8689	353.318	98.8223	346.942	86.1009	6.36453
348.338	92.8904	356.333	98.8908	357.385	92.4193	357.226	99.8708	353.652	98.8307	347.275	86.0909	6.3638
348.669	92.8883	356.666	98.8714	357.719	92.4067	357.557	99.8703	353.986	98.8199	347.607	86.0816	6.36311
349.001	92.8851	356.999	98.8915	358.053	92.4047	357.89	99.8715	354.32	98.8309	347.948	86.0671	6.36204
349.334	92.8783	357.332	98.8619	358.386	92.3898	358.223	99.8724	354.653	98.8218	348.29	86.0562	6.36123
349.665	92.8761	357.665	98.887	358.719	92.3855	358.557	99.8724	354.986	98.8286	348.623	86.049	6.3607
349.998	92.8683	357.997	98.863	359.052	92.3827	358.89	99.8728	355.319	98.8219	348.954	86.0371	6.35982
350.33	92.8572	358.329	98.8959	359.386	92.377	359.224	99.872	355.651	98.8259	349.286	86.0255	6.35896
350.663	92.8502	358.661	98.8468	359.72	92.3665	359.557	99.8718	355.984	98.8224	349.628	86.0139	6.3581
350.997	92.8508	358.993	98.8831	360.053	92.3531	359.89	99.8742	356.325	98.8238	349.969	86.0047	6.35743
351.329	92.8503	359.325	98.8342	360.386	92.3504	360.224	99.8728	356.666	98.8186	350.302	85.9926	6.35653
351.661	92.8492	359.658	98.8801	360.717	92.3428	360.559	99.8733	356.999	98.8215	350.635	85.9798	6.35558
351.995	92.8369	359.989	98.8344	361.048	92.3342	360.892	99.8749	357.333	98.8182	350.968	85.9676	6.35468
352.327	92.8338	360.322	98.8712	361.378	92.3201	361.226	99.8751	357.666	98.8205	351.302	85.9559	6.35382
352.661	92.8289	360.654	98.8211	361.709	92.319	361.56	99.875	358	98.8202	351.636	85.9416	6.35276
352.994	92.829	360.986	98.8732	362.04	92.3047	361.893	99.8765	358.333	98.8184	351.97	85.9301	6.35191
353.326	92.8209	361.317	98.8332	362.37	92.304	362.226	99.8767	358.667	98.8211	352.304	85.9232	6.3514
353.659	92.8131	361.649	98.8556	362.699	92.2902	362.559	99.8795	359	98.8171	352.637	85.911	6.3505
353.992	92.8115	361.981	98.82	363.03	92.2925	362.894	99.8772	359.333	98.8223	352.97	85.8975	6.3495
354.342	92.8078	362.321	98.8464	363.362	92.2832	363.226	99.876	359.667	98.8119	353.303	85.8829	6.34842
354.694	92.8071	362.663	98.8398	363.694	92.2762	363.558	99.8771	360.001	98.8207	353.637	85.8706	6.34751
355.027	92.8015	362.995	98.8493	364.026	92.2679	363.892	99.8771	360.335	98.8101	353.97	85.8586	6.34663
355.359	92.8008	363.327	98.8412	364.358	92.2634	364.227	99.878	360.667	98.8226	354.302	85.8459	6.34568
355.691	92.7978	363.661	98.8434	364.691	92.2547	364.561	99.8773	361.001	98.8095	354.634	85.8323	6.34468
356.032	92.7936	363.993	98.8511	365.025	92.249	364.895	99.8743	361.333	98.8225	354.966	85.8207	6.34382
356.372	92.7877	364.326	98.8415	365.358	92.2372	365.23	99.8741	361.667	98.8082	355.299	85.81	6.34303
356.705	92.7866	364.659	98.8385	365.691	92.231	365.564	99.8738	361.999	98.8224	355.631	85.7978	6.34213
357.039	92.7809	364.993	98.8211	366.026	92.2271	365.897	99.8757	362.332	98.8082	355.964	85.7832	6.34105
357.372	92.7766	365.325	98.8275	366.36	92.2181	366.229	99.8743	362.668	98.8224	356.297	85.7696	6.34005
357.713	92.7684	365.666	98.8188	366.693	92.2146	366.562	99.8741	363.001	98.8092	356.63	85.7579	6.33918
358.054	92.763	366.008	98.8427	367.026	92.2	366.894	99.8757	363.333	98.8208	356.962	85.7418	6.33799
358.388	92.7548	366.339	98.8023	367.36	92.199	367.225	99.8777	363.667	98.8118	357.295	85.728	6.33697
358.722	92.7548	366.672	98.8443	367.695	92.1835	367.558	99.8759	363.999	98.8197	357.628	85.7152	6.33602
359.056	92.7485	367.006	98.7909	368.027	92.1788	367.89	99.8754	364.33	98.8149	357.961	85.7042	6.33521
359.39	92.7398	367.347	98.8409	368.361	92.1616	368.223	99.878	364.664	98.815	358.294	85.6903	6.33418
359.726	92.7302	367.688	98.7804	368.698	92.1641	368.555	99.8772	364.996	98.8145	358.627	85.6772	6.33322
360.061	92.7228	368.021	98.8311	369.033	92.1428	368.889	99.8767	365.33	98.813	358.96	85.6625	6.33213
360.397	92.7118	368.353	98.7803	369.369	92.1402	369.222	99.8755	365.663	98.8191	359.292	85.6488	6.33112
360.732	92.7109	368.686	98.8293	369.705	92.1219	369.554	99.8748	365.995	98.8113	359.625	85.6364	6.3302
361.066	92.71	369.037	98.7808	370.041	92.1175	369.888	99.8751	366.327	98.8206	359.959	85.6214	6.32909
361.399	92.7077	369.389	98.8094	370.38	92.1026	370.221	99.876	366.66	98.8071	360.293	85.6096	6.32822
361.732	92.6984	369.722	98.7906	370.722	92.0993	370.554	99.8766	366.993	98.8205	360.626	85.5965	6.32725
362.067	92.6891	370.055	98.7959	371.064	92.0818	370.888	99.8763	367.326	98.8058	360.959	85.5833	6.32628
362.4	92.6846	370.388	98.7975	371.405	92.0732	371.219	99.8755	367.658	98.8217	361.292	85.5684	6.32518
362.733	92.6815	370.721	98.7948	371.745	92.0544	371.553	99.8785	367.99	98.8035	361.627	85.5552	6.3242
363.067	92.6737	371.055	98.8013	372.084	92.055	371.884	99.8784	368.322	98.8206	361.959	85.5395	6.32304
363.4	92.6666	371.388	98.7901	372.422	92.0371	372.217	99.8786	368.656	98.8039	362.29	85.5286	6.32223
363.734	92.6598	371.721	98.8057	372.758	92.033	372.55	99.8795	368.989	98.8195	362.625	85.5156	6.32127
364.066	92.6562	372.054	98.7784	373.094	92.0181	372.883	99.8798	369.322	98.8052	362.958	85.5011	6.3202
364.399	92.6623	372.395	98.8018	373.438	92.0118	373.215	99.8808	369.654	98.8192	363.292	85.4847	6.31899
364.733	92.6597	372.736	98.7776	373.781	91.9975	373.548	99.8812	369.986	98.807	363.626	85.4723	6.31807
365.066	92.646	373.068	98.8083	374.115	91.987	373.881	99.8834	370.319	98.8174	363.961	85.4564	6.31689
365.399	92.6398	373.402	98.7795	374.448	91.973	374.214	99.8832	370.653	98.809	364.294	85.4436	6.31595
365.732	92.636	373.734	98.8062	374.78	91.9649	374.547	99.8825	370.986	98.8133	364.628	85.4289	6.31487
366.064	92.629	374.076	98.7665	375.113	91.9543	374.881	99.8832	371.32	98.8106	364.962	85.416	6.31391
366.396	92.6231	374.417	98.8019	375.444	91.9492	375.214	99.88	371.653	98.8104	365.296	85.3996	6.3127
366.728	92.6163	374.751	98.7649	375.775	91.9404	375.546	99.8799	371.987	98.8144	365.629	85.3846	6.31159
367.06	92.6134	375.085	98.7898	376.106	91.9294	375.88	99.8818	372.319	98.8073	365.963	85.3699	6.3105
367.396	92.6058	375.42	98.7493	376.438	91.9148	376.213	99.8817	372.651	98.8157	366.296	85.3531	6.30926
367.729	92.5987	375.762	98.7832	376.769	91.9076	376.545	99.8807	372.984	98.8014	366.628	85.3349	6.30792
368.061	92.5921	376.103	98.7423	377.101	91.9025	376.875	99.8812	373.316	98.816	366.962	85.3196	6.30678
368.393	92.5816	376.436	98.776	377.43	91.8835	377.208	99.8825	373.649	98.7989	367.295	85.3049	6.3057
368.725	92.5747	376.771	98.7333	377.762	91.8761	377.541	99.8813	373.983	98.8177	367.628	85.2909	6.30466
369.057	92.5736	377.104	98.7552	378.095	91.8628	377.875	99.8818	374.317	98.7976	367.961	85.2767	6.30361
369.39	92.5758	377.454	98.73	378.427	91.8587	378.209	99.8839	374.649	98.8194	368.295	85.2596	6.30235
369.722	92.5702	377.804	98.7455	378.758	91.8436	378.542	99.8846	374.983	98.798	368.628	85.2447	6.30125
370.055	92.5645	378.138	98.7553	379.089	91.8458	378.877	99.8845	375.316	98.8204	368.962	85.2254	6.29982
370.387	92.5527	378.472	98.7403	379.421	91.8304	379.211	99.8863	375.649	98.799	369.294	85.2118	6.29882
370.72	92.5515	378.807	98.7524	379.753	91.8272	379.545	99.8863	375.982	98.8202	369.625	85.1957	6.29762
371.052	92.5482	379.151	98.7406	380.085	91.8081	379.879	99.8878	376.316	98.8007	369.96	85.1806	6.29651
371.385	92.5457	379.493	98.7593	380.418	91.8056	380.213	99.8882	376.653	98.8184	370.293	85.1611	6.29507
371.718	92.54	379.826	98.7222	380.75	91.7961	380.548	99.8894	376.987	98.8047	370.626	85.1423	6.29367
372.05	92.5361	380.16	98.7492	381.083	91.7925	380.882	99.8911	377.321	98.8151	370.961	85.1216	6.29214
372.383	92.5322	380.494	98.7118	381.416	91.7786	381.216	99.8924	377.654	98.8074	371.294	85.1036	6.29082
372.715	92.53	380.828	98.7465	381.747	91.7738	381.55	99.8896	377.988	98.8119	371.628	85.0865	6.28956
373.048	92.5234	381.163	98.7092	382.08	91.7608	381.884	99.8889	378.321	98.8095	371.962	85.0714	6.28843
373.38	92.5201	381.495	98.7407	382.412	91.767	382.218	99.8887	378.654	98.8095	372.295	85.055	6.28722
373.713	92.5206	381.829	98.6894	382.742	91.7549	382.553	99.8907	378.987	98.8109	372.628	85.0369	6.28588
374.046	92.5109	382.162	98.7319	383.074	91.75	382.888	99.8913	379.321	98.8077	372.961	85.017	6.28441
374.379	92.5011	382.504	98.6988	383.406	91.7407	383.221	99.8922	379.655	98.8105	373.295	84.9992	6.2831
374.712	92.4975	382.847	98.7305	383.739	91.739	383.555	99.89	379.987	98.805	373.629	84.9801	6.28169
375.047	92.4954	383.182	98.6846	384.072	91.7262	383.889	99.8914	380.321	98.8102	373.961	84.9612	6.28029
375.381	92.4923	383.515	98.7166	384.405	91.72	384.222	99.8915	380.655	98.8052	374.295	84.9429	6.27893
375.715	92.4826	383.847	98.6753	384.739	91.7078	384.556	99.8915	380.988	98.8108	374.627	84.9251	6.27762
376.048	92.4781	384.188	98.7025	385.072	91.7038	384.891	99.8921	381.321	98.8028	374.962	84.9047	6.27612
376.382	92.4755	384.529	98.6652	385.405	91.6875	385.226	99.8898	381.655	98.809	375.296	84.8849	6.27465
376.716	92.4719	384.861	98.6933	385.74	91.6852	385.561	99.8901	381.988	98.8016	375.631	84.8669	6.27332
377.049	92.4653	385.195	98.6662	386.073	91.6703	385.897	99.889	382.321	98.8113	375.964	84.8479	6.27191
377.382	92.4624	385.528	98.6781	386.406	91.6678	386.233	99.8907	382.655	98.8023	376.299	84.8277	6.27042
377.716	92.4605	385.877	98.6701	386.739	91.6573	386.569	99.8903	382.988	98.8142	376.633	84.8116	6.26923
378.049	92.4559	386.227	98.6323	387.072	91.65	386.905	99.8887	383.321	98.8007	376.968	84.7932	6.26787
378.383	92.4538	386.56	98.6742	387.406	91.6393	387.239	99.8884	383.654	98.8143	377.303	84.7692	6.26609
378.716	92.4474	386.893	98.6215	387.738	91.6341	387.574	99.8891	383.987	98.8002	377.639	84.7497	6.26465
379.05	92.4426	387.226	98.6656	388.072	91.6275	387.907	99.887	384.32	98.8144	377.975	84.7275	6.26302
379.383	92.4334	387.568	98.6203	388.405	91.6223	388.242	99.8867	384.652	98.8019	378.31	84.7071	6.2615
379.717	92.4283	387.909	98.6601	388.739	91.6084	388.575	99.8854	384.986	98.8135	378.645	84.6853	6.2599
380.051	92.4224	388.242	98.6195	389.071	91.5968	388.909	99.8848	385.319	98.8055	378.977	84.6663	6.25849
380.384	92.4207	388.575	98.6557	389.403	91.5867	389.241	99.8844	385.653	98.8092	379.312	84.6418	6.25668
380.716	92.4199	388.908	98.6126	389.735	91.5723	389.573	99.8838	385.986	98.8052	379.647	84.6244	6.25539
381.05	92.4141	389.242	98.6541	390.067	91.5597	389.905	99.882	386.32	98.8079	379.981	84.601	6.25366
381.384	92.3997	389.574	98.5968	390.4	91.5468	390.235	99.8822	386.653	98.8088	380.315	84.5826	6.25231
381.717	92.3898	389.907	98.6375	390.732	91.5396	390.568	99.881	386.986	98.8074	380.649	84.5594	6.25059
382.051	92.3844	390.239	98.5873	391.065	91.5236	390.9	99.8825	387.321	98.8104	380.983	84.537	6.24893
382.385	92.3802	390.572	98.6258	391.398	91.5164	391.232	99.8815	387.655	98.8039	381.317	84.5146	6.24728
382.719	92.3725	390.914	98.5847	391.732	91.5136	391.563	99.8805	387.988	98.8114	381.659	84.4887	6.24536
383.052	92.3655	391.256	98.6065	392.065	91.5075	391.895	99.8812	388.329	98.8038	382	84.4614	6.24334
383.385	92.357	391.589	98.5786	392.399	91.5009	392.227	99.8805	388.671	98.8118	382.333	84.4381	6.24162
383.718	92.3548	391.921	98.5891	392.732	91.4889	392.559	99.8834	389.004	98.8049	382.666	84.4178	6.24012
384.051	92.35	392.255	98.5668	393.066	91.4811	392.893	99.8835	389.337	98.8108	382.999	84.3908	6.23813
384.384	92.3493	392.597	98.5745	393.399	91.4687	393.225	99.8802	389.673	98.8031	383.34	84.3691	6.23652
384.717	92.3431	392.939	98.565	393.733	91.463	393.557	99.8768	390.013	98.8063	383.68	84.3442	6.23468
385.051	92.339	393.273	98.5625	394.066	91.4517	393.889	99.8771	390.354	98.8039	384.012	84.3233	6.23313
385.384	92.3305	393.606	98.5512	394.401	91.4452	394.222	99.8786	390.687	98.8072	384.344	84.2968	6.23117
385.717	92.3256	393.94	98.5414	394.734	91.4399	394.552	99.8794	391.023	98.8002	384.676	84.2737	6.22947
386.051	92.3234	394.29	98.5499	395.068	91.4365	394.885	99.8782	391.358	98.8057	385.007	84.2469	6.22749
386.391	92.3185	394.64	98.5305	395.402	91.4237	395.217	99.8782	391.701	98.801	385.34	84.2238	6.22578
386.733	92.3162	394.973	98.5567	395.736	91.4191	395.559	99.8782	392.044	98.8061	385.673	84.199	6.22395
387.069	92.3115	395.306	98.5135	396.069	91.4139	395.9	99.8783	392.381	98.7994	386.004	84.1762	6.22227
387.404	92.3042	395.642	98.5302	396.403	91.4045	396.234	99.8798	392.717	98.8046	386.337	84.1491	6.22026
387.737	92.2925	395.976	98.5065	396.734	91.3949	396.565	99.8803	393.052	98.8005	386.679	84.1252	6.21849
388.087	92.2861	396.308	98.5213	397.075	91.3898	396.899	99.88	393.388	98.8015	387.019	84.097	6.21641
388.437	92.2854	396.642	98.4906	397.421	91.386	397.241	99.8794	393.725	98.7995	387.351	84.0722	6.21457
388.77	92.2842	396.975	98.5086	397.764	91.3777	397.582	99.8799	394.059	98.7985	387.685	84.0456	6.21261
389.104	92.2749	397.308	98.4965	398.103	91.3671	397.916	99.8782	394.393	98.7999	388.017	84.0227	6.21092
389.435	92.2659	397.65	98.4947	398.438	91.3568	398.249	99.8794	394.727	98.7935	388.359	83.9974	6.20905
389.776	92.2554	397.992	98.4813	398.77	91.3493	398.582	99.8783	395.059	98.7982	388.7	83.97	6.20702
390.117	92.2477	398.326	98.4665	399.101	91.3429	398.915	99.876	395.393	98.7919	389.033	83.9425	6.20499
390.45	92.2433	398.659	98.4715	399.431	91.3351	399.248	99.8783	395.726	98.8	389.365	83.9159	6.20302
390.783	92.2412	398.992	98.4567	399.761	91.3302	399.581	99.8767	396.058	98.7915	389.696	83.8918	6.20124
391.114	92.2402	399.325	98.4763	400.093	91.3179	399.915	99.8762	396.39	98.8	390.034	83.8629	6.19911
391.456	92.2317	399.659	98.4504	400.423	91.3096	400.248	99.8761	396.72	98.7908	390.375	83.8322	6.19684
391.797	92.2164	399.993	98.4749	400.753	91.3015	400.581	99.8741	397.053	98.7991	390.708	83.8041	6.19475
392.13	92.2204	400.327	98.4365	401.083	91.2913	400.914	99.8736	397.384	98.7902	391.041	83.7767	6.19273
392.463	92.2267	400.66	98.454	401.414	91.2855	401.248	99.8736	397.716	98.7981	391.374	83.7489	6.19068
392.796	92.217	400.994	98.4144	401.746	91.2754	401.581	99.8778	398.048	98.7907	391.706	83.7201	6.18855
393.137	92.2146	401.33	98.4344	402.077	91.2682	401.914	99.8792	398.38	98.7952	392.039	83.6916	6.18644
393.479	92.2027	401.664	98.4028	402.409	91.2592	402.248	99.8778	398.711	98.7916	392.373	83.6609	6.18417
393.812	92.1981	401.996	98.4308	402.741	91.2574	402.58	99.8757	399.043	98.7911	392.707	83.6298	6.18187
394.146	92.1906	402.331	98.3993	403.073	91.2418	402.914	99.8767	399.375	98.793	393.04	83.6001	6.17968
394.48	92.1892	402.664	98.4151	403.406	91.2381	403.247	99.8765	399.708	98.7896	393.374	83.5724	6.17763
394.83	92.188	402.997	98.3853	403.74	91.226	403.578	99.8775	400.039	98.7937	393.707	83.5455	6.17564
395.18	92.1822	403.329	98.4088	404.072	91.2195	403.911	99.8767	400.372	98.7868	394.041	83.5138	6.1733
395.515	92.1744	403.662	98.3701	404.405	91.2072	404.245	99.878	400.703	98.7945	394.375	83.4839	6.17109
395.848	92.172	403.995	98.397	404.739	91.1996	404.579	99.8787	401.033	98.7839	394.709	83.4541	6.16889
396.18	92.1606	404.328	98.3538	405.072	91.1876	404.913	99.8804	401.365	98.7942	395.043	83.4226	6.16656
396.514	92.1525	404.66	98.3772	405.414	91.1812	405.247	99.8801	401.699	98.7834	395.378	83.3875	6.16396
396.848	92.144	404.993	98.3494	405.756	91.1707	405.581	99.8829	402.031	98.7951	395.712	83.3562	6.16165
397.182	92.1425	405.325	98.3699	406.089	91.1616	405.915	99.8836	402.365	98.7851	396.046	83.3234	6.15922
397.515	92.1401	405.659	98.3296	406.419	91.1516	406.247	99.8837	402.698	98.7936	396.38	83.2917	6.15688
397.85	92.1357	405.992	98.3518	406.753	91.1424	406.58	99.8826	403.031	98.7863	396.714	83.2594	6.15449
398.183	92.13	406.324	98.3232	407.086	91.1336	406.914	99.8842	403.364	98.7885	397.049	83.2282	6.15218
398.517	92.126	406.656	98.3321	407.418	91.1198	407.246	99.8834	403.697	98.7846	397.382	83.1983	6.14998
398.85	92.1232	406.987	98.3138	407.75	91.1167	407.58	99.8834	404.031	98.7886	397.717	83.1642	6.14746
399.184	92.1145	407.319	98.3188	408.083	91.112	407.913	99.8835	404.364	98.7892	398.051	83.128	6.14478
399.517	92.1108	407.652	98.316	408.416	91.0994	408.246	99.885	404.698	98.7869	398.384	83.0917	6.1421
399.852	92.1029	407.985	98.3081	408.757	91.0921	408.579	99.8861	405.032	98.7907	398.719	83.0601	6.13976
400.185	92.0977	408.317	98.2989	409.099	91.0859	408.913	99.8838	405.366	98.7862	399.051	83.0275	6.13735
400.518	92.0951	408.651	98.2847	409.433	91.075	409.246	99.8828	405.699	98.7912	399.385	82.9927	6.13478
400.852	92.0934	408.985	98.2924	409.767	91.0739	409.578	99.881	406.032	98.7843	399.718	82.958	6.13221
401.186	92.0827	409.316	98.2721	410.101	91.0625	409.911	99.8804	406.364	98.7897	400.052	82.9242	6.12972
401.519	92.0785	409.65	98.2825	410.45	91.0496	410.241	99.8833	406.696	98.7772	400.385	82.886	6.12689
401.851	92.0729	409.987	98.2581	410.799	91.0428	410.575	99.8834	407.03	98.7925	400.719	82.8513	6.12433
402.183	92.0642	410.32	98.2678	411.132	91.0354	410.908	99.8844	407.363	98.7854	401.053	82.8173	6.12182
402.517	92.0519	410.654	98.2351	411.463	91.021	411.242	99.8819	407.695	98.7919	401.386	82.7827	6.11925
402.851	92.046	410.988	98.2487	411.795	91.0113	411.576	99.8818	408.029	98.7828	401.719	82.7469	6.11661
403.187	92.0387	411.321	98.2184	412.126	91.0047	411.909	99.8812	408.361	98.7893	402.053	82.7107	6.11393
403.52	92.029	411.655	98.2272	412.457	90.9932	412.244	99.8827	408.694	98.7837	402.387	82.6713	6.11102
403.854	92.0189	411.988	98.196	412.788	90.9902	412.581	99.8808	409.027	98.787	402.72	82.6338	6.10825
404.186	92.0142	412.322	98.2155	413.12	90.9846	412.918	99.882	409.36	98.7842	403.053	82.5927	6.10521
404.52	92.0049	412.656	98.1902	413.452	90.9833	413.253	99.8833	409.694	98.7852	403.387	82.5573	6.10259
404.853	91.9998	412.989	98.2002	413.791	90.9732	413.586	99.8831	410.028	98.786	403.72	82.5176	6.09966
405.187	91.992	413.323	98.1688	414.136	90.9664	413.92	99.8828	410.362	98.7848	404.054	82.4836	6.09714
405.519	91.9933	413.656	98.1755	414.471	90.9618	414.253	99.8827	410.694	98.7881	404.387	82.4449	6.09428
405.853	91.9862	413.99	98.1572	414.806	90.9521	414.586	99.8813	411.028	98.7834	404.721	82.4037	6.09124
406.185	91.9768	414.323	98.1588	415.138	90.9436	414.92	99.8799	411.362	98.7858	405.054	82.3614	6.08811
406.518	91.9716	414.656	98.1466	415.48	90.9396	415.252	99.8794	411.695	98.7808	405.386	82.3185	6.08495
406.851	91.9657	414.99	98.144	415.821	90.9315	415.585	99.8811	412.029	98.7828	405.721	82.2774	6.0819
407.183	91.9645	415.324	98.1212	416.153	90.9257	415.918	99.8806	412.363	98.781	406.053	82.2378	6.07898
407.516	91.9619	415.657	98.1115	416.487	90.9105	416.25	99.8796	412.695	98.7854	406.386	82.1905	6.07548
407.849	91.9558	415.991	98.1047	416.82	90.9022	416.582	99.8798	413.029	98.7821	406.719	82.1437	6.07202
408.181	91.9482	416.324	98.0893	417.162	90.8949	416.916	99.8787	413.363	98.7824	407.051	82.1042	6.0691
408.514	91.9341	416.658	98.0904	417.505	90.8855	417.249	99.8796	413.697	98.7817	407.385	82.0639	6.06612
408.847	91.9264	416.991	98.0627	417.838	90.8808	417.582	99.8765	414.031	98.7841	407.717	82.0223	6.06305
409.18	91.9244	417.326	98.0714	418.172	90.8771	417.916	99.8784	414.365	98.783	408.05	81.977	6.0597
409.513	91.921	417.663	98.037	418.505	90.8598	418.249	99.8762	414.7	98.7828	408.383	81.9343	6.05654
409.846	91.9143	417.995	98.0615	418.856	90.8497	418.581	99.8778	415.033	98.7835	408.716	81.8859	6.05297
410.178	91.9077	418.328	98.0239	419.207	90.8417	418.914	99.8762	415.366	98.7835	409.05	81.8377	6.0494
410.51	91.9028	418.661	98.045	419.539	90.8392	419.248	99.876	415.701	98.7828	409.383	81.7911	6.04596
410.844	91.9032	418.992	98.0051	419.874	90.8291	419.582	99.8747	416.034	98.7819	409.716	81.7509	6.04299
411.177	91.8992	419.325	98.0346	420.209	90.8208	419.915	99.8752	416.368	98.7819	410.05	81.6979	6.03907
411.51	91.8927	419.658	97.9945	420.544	90.8125	420.248	99.8736	416.702	98.7826	410.383	81.6492	6.03547
411.844	91.8906	419.99	98.0049	420.879	90.8061	420.582	99.872	417.036	98.7787	410.716	81.5979	6.03167
412.177	91.8841	420.323	97.9737	421.215	90.7905	420.915	99.8742	417.37	98.7786	411.05	81.5521	6.02829
412.51	91.8754	420.656	97.9948	421.554	90.7798	421.248	99.8737	417.704	98.7791	411.384	81.5032	6.02467
412.844	91.8652	420.989	97.9645	421.891	90.766	421.581	99.8739	418.037	98.7833	411.718	81.4541	6.02105
413.177	91.865	421.323	97.974	422.237	90.7519	421.912	99.8733	418.369	98.7802	412.051	81.4036	6.01731
413.51	91.8598	421.655	97.9529	422.584	90.738	422.245	99.8744	418.703	98.786	412.387	81.351	6.01343
413.846	91.8521	421.988	97.951	422.92	90.732	422.579	99.8776	419.037	98.777	412.72	81.3004	6.00968
414.182	91.8413	422.321	97.9434	423.257	90.7221	422.914	99.8764	419.37	98.7864	413.053	81.2505	6.00599
414.516	91.8396	422.654	97.9215	423.593	90.7122	423.246	99.8749	419.704	98.7758	413.387	81.1981	6.00212
414.85	91.8344	422.988	97.9092	423.928	90.6951	423.58	99.8738	420.038	98.7876	413.72	81.145	5.9982
415.184	91.8309	423.321	97.8934	424.265	90.6838	423.914	99.8734	420.371	98.7765	414.054	81.0941	5.99444
415.516	91.8216	423.655	97.8931	424.598	90.6746	424.248	99.8729	420.705	98.7876	414.389	81.0398	5.99042
415.85	91.8169	423.988	97.8627	424.932	90.6727	424.581	99.872	421.039	98.7769	414.726	80.9866	5.98649
416.184	91.8073	424.322	97.8663	425.265	90.6606	424.915	99.8706	421.373	98.7868	415.06	80.9314	5.98241
416.517	91.7953	424.656	97.8369	425.596	90.6561	425.248	99.8711	421.705	98.778	415.393	80.8746	5.97821
416.85	91.7822	424.988	97.8515	425.929	90.6382	425.582	99.8715	422.047	98.7852	415.726	80.8149	5.9738
417.183	91.778	425.322	97.8018	426.262	90.6343	425.924	99.8714	422.388	98.7813	416.06	80.7584	5.96962
417.518	91.7689	425.656	97.8385	426.594	90.6228	426.266	99.8725	422.722	98.7828	416.394	80.7035	5.96556
417.852	91.7609	425.989	97.7865	426.925	90.6188	426.602	99.8728	423.055	98.7832	416.728	80.6479	5.96145
418.184	91.7486	426.323	97.8239	427.256	90.6054	426.933	99.8746	423.388	98.7783	417.062	80.5892	5.95711
418.517	91.7443	426.656	97.7691	427.588	90.5905	427.267	99.8745	423.724	98.7849	417.395	80.5328	5.95294
418.849	91.7309	426.99	97.8017	427.921	90.5726	427.615	99.8739	424.058	98.779	417.728	80.4723	5.94847
419.184	91.728	427.323	97.748	428.253	90.5618	427.965	99.8731	424.39	98.7867	418.062	80.4114	5.94397
419.518	91.7177	427.656	97.7799	428.587	90.5431	428.299	99.8731	424.723	98.7778	418.395	80.3499	5.93942
419.852	91.7101	427.988	97.7223	428.918	90.5335	428.631	99.8726	425.056	98.784	418.728	80.2896	5.93497
420.185	91.7028	428.323	97.7422	429.251	90.5188	428.964	99.8721	425.397	98.7771	419.062	80.2289	5.93048
420.518	91.6984	428.655	97.7058	429.584	90.514	429.307	99.8726	425.739	98.7836	419.395	80.1648	5.92574
420.851	91.6891	428.99	97.7241	429.917	90.4959	429.647	99.8727	426.073	98.7795	419.729	80.1026	5.92114
421.185	91.6762	429.325	97.6846	430.249	90.4818	429.98	99.8746	426.406	98.7833	420.062	80.0372	5.91631
421.518	91.6765	429.659	97.6941	430.582	90.4696	430.313	99.8786	426.74	98.7807	420.395	79.9694	5.91129
421.852	91.6704	429.992	97.671	430.914	90.4584	430.646	99.8784	427.081	98.7789	420.729	79.9008	5.90622
422.185	91.6566	430.324	97.6675	431.246	90.4485	430.988	99.8756	427.422	98.7812	421.062	79.8383	5.9016
422.517	91.6475	430.659	97.6454	431.582	90.436	431.331	99.877	427.756	98.7787	421.396	79.7684	5.89644
422.85	91.6383	430.991	97.6394	431.914	90.4258	431.663	99.8791	428.09	98.78	421.729	79.7007	5.89144
423.183	91.6309	431.333	97.6358	432.245	90.4134	431.998	99.8804	428.423	98.7767	422.064	79.6316	5.88633
423.516	91.6183	431.675	97.6042	432.577	90.4044	432.331	99.8796	428.763	98.7775	422.398	79.5645	5.88137
423.85	91.6105	432.009	97.6227	432.91	90.3951	432.664	99.8774	429.106	98.7799	422.731	79.4929	5.87607
424.183	91.6015	432.342	97.5815	433.242	90.381	432.998	99.8769	429.438	98.7781	423.065	79.423	5.87091
424.517	91.5888	432.676	97.5997	433.574	90.3623	433.332	99.8736	429.77	98.7816	423.399	79.3494	5.86547
424.851	91.5791	433.009	97.5422	433.907	90.3526	433.666	99.8728	430.103	98.7742	423.75	79.2694	5.85956
425.184	91.5749	433.342	97.5726	434.239	90.3446	433.999	99.8761	430.436	98.7818	424.101	79.1846	5.85329
425.518	91.5606	433.676	97.5179	434.573	90.3345	434.333	99.8765	430.77	98.775	424.436	79.1151	5.84815
425.851	91.5473	434.01	97.5551	434.905	90.3195	434.667	99.8758	431.103	98.7833	424.767	79.04	5.8426
426.184	91.5337	434.343	97.4893	435.237	90.3125	435	99.8749	431.436	98.776	425.101	78.9617	5.83681
426.518	91.5284	434.677	97.528	435.571	90.3051	435.332	99.8753	431.769	98.782	425.434	78.8866	5.83126
426.851	91.5188	435.01	97.4688	435.903	90.2988	435.663	99.8753	432.101	98.7769	425.769	78.81	5.82559
427.185	91.5157	435.343	97.5097	436.236	90.2887	435.995	99.8744	432.433	98.7803	426.102	78.7324	5.81986
427.518	91.5078	435.675	97.4525	436.569	90.2797	436.327	99.8724	432.766	98.7787	426.436	78.6501	5.81378
427.853	91.5022	436.008	97.5023	436.902	90.2612	436.659	99.8728	433.097	98.7729	426.77	78.5708	5.80792
428.186	91.4883	436.341	97.4372	437.234	90.254	436.992	99.8734	433.432	98.7757	427.112	78.4871	5.80173
428.521	91.4781	436.673	97.4688	437.568	90.2385	437.324	99.8723	433.766	98.7813	427.454	78.4046	5.79563
428.854	91.4685	437.008	97.4013	437.901	90.2242	437.657	99.8723	434.101	98.787	427.788	78.3207	5.78943
429.191	91.4612	437.343	97.4228	438.237	90.2122	437.991	99.8707	434.433	98.7763	428.122	78.2374	5.78327
429.524	91.4557	437.676	97.3767	438.57	90.2041	438.324	99.8711	434.765	98.7856	428.456	78.1504	5.77684
429.857	91.4479	438.009	97.378	438.903	90.187	438.657	99.8697	435.098	98.7758	428.797	78.0644	5.77048
430.19	91.4402	438.343	97.3643	439.235	90.1729	438.991	99.868	435.432	98.7853	429.14	77.9751	5.76388
430.521	91.4325	438.675	97.3471	439.568	90.1629	439.322	99.8691	435.764	98.7765	429.472	77.8902	5.7576
430.854	91.4209	439.008	97.3422	439.901	90.1507	439.655	99.8699	436.098	98.7836	429.809	77.7995	5.7509
431.186	91.4086	439.343	97.3257	440.234	90.1375	439.989	99.8725	436.431	98.7765	430.143	77.7112	5.74437
431.52	91.3948	439.676	97.3296	440.567	90.1184	440.324	99.8705	436.765	98.7816	430.484	77.6181	5.73749
431.853	91.3811	440.01	97.2883	440.9	90.1004	440.659	99.8693	437.099	98.779	430.826	77.5242	5.73055
432.186	91.3732	440.343	97.3018	441.234	90.0888	440.992	99.8679	437.432	98.7807	431.159	77.4306	5.72363
432.519	91.3659	440.675	97.2634	441.567	90.0795	441.326	99.8701	437.766	98.7805	431.493	77.3361	5.71665
432.853	91.3582	441.009	97.2866	441.9	90.065	441.66	99.8712	438.099	98.7761	431.827	77.2393	5.70949
433.186	91.3478	441.343	97.2318	442.233	90.055	441.994	99.8717	438.432	98.7819	432.17	77.129	5.70134
433.518	91.3349	441.676	97.2523	442.566	90.0404	442.328	99.8701	438.767	98.7737	432.513	77.02	5.69328
433.852	91.3264	442.009	97.1887	442.9	90.0327	442.662	99.8681	439.101	98.7833	432.846	76.918	5.68574
434.185	91.3153	442.343	97.2283	443.233	90.0221	442.996	99.8683	439.433	98.7768	433.181	76.8173	5.6783
434.518	91.3004	442.677	97.1618	443.566	90.0035	443.33	99.8672	439.766	98.7812	433.516	76.7109	5.67043
434.852	91.2911	443.011	97.1873	443.9	89.9847	443.663	99.8669	440.101	98.7764	433.85	76.6065	5.66272
435.185	91.2823	443.344	97.1331	444.234	89.9723	443.997	99.8661	440.434	98.7777	434.184	76.5003	5.65487
435.518	91.2717	443.678	97.1618	444.567	89.9569	444.33	99.8656	440.767	98.7773	434.519	76.3941	5.64702
435.85	91.2524	444.011	97.1015	444.901	89.9461	444.665	99.8648	441.1	98.7774	434.854	76.2859	5.63901
436.183	91.2463	444.345	97.1256	445.234	89.9291	444.997	99.8661	441.434	98.781	435.188	76.1731	5.63067
436.516	91.2362	444.678	97.0642	445.567	89.9179	445.332	99.866	441.766	98.7782	435.521	76.0559	5.62202
436.849	91.2278	445.014	97.0807	445.901	89.9026	445.665	99.8649	442.098	98.7841	435.855	75.9447	5.61379
437.181	91.2182	445.347	97.0351	446.236	89.8871	446	99.8628	442.43	98.779	436.19	75.8304	5.60534
437.515	91.2063	445.68	97.0584	446.571	89.8745	446.332	99.8626	442.763	98.7857	436.525	75.7153	5.59684
437.848	91.1942	446.014	97.0144	446.905	89.863	446.666	99.8614	443.096	98.7798	436.86	75.5936	5.58784
438.182	91.186	446.347	97.013	447.238	89.852	446.999	99.8621	443.428	98.7861	437.194	75.4716	5.57882
438.514	91.1679	446.68	96.9916	447.572	89.8389	447.333	99.8583	443.76	98.7805	437.529	75.352	5.56998
438.848	91.1546	447.013	96.9925	447.904	89.8248	447.667	99.8541	444.094	98.7849	437.864	75.2285	5.56085
439.181	91.1454	447.346	96.9678	448.238	89.8153	448	99.8547	444.427	98.78	438.198	75.1063	5.55182
439.514	91.1309	447.68	96.9542	448.571	89.8052	448.334	99.8553	444.76	98.7853	438.533	74.98	5.54248
439.848	91.1154	448.014	96.9436	448.904	89.7926	448.668	99.8532	445.094	98.7851	438.867	74.8525	5.53306
440.182	91.0974	448.346	96.9178	449.238	89.7762	449.002	99.8542	445.428	98.7862	439.204	74.7192	5.5232
440.515	91.0884	448.68	96.9119	449.572	89.7653	449.335	99.8553	445.761	98.7871	439.54	74.5871	5.51344
440.849	91.0772	449.014	96.8678	449.905	89.7491	449.669	99.8553	446.096	98.7826	439.874	74.4503	5.50333
441.183	91.0674	449.347	96.8748	450.239	89.7365	450.002	99.8549	446.43	98.7884	440.211	74.311	5.49303
441.517	91.0564	449.68	96.8278	450.572	89.7192	450.335	99.8544	446.763	98.7818	440.546	74.172	5.48276
441.851	91.0469	450.015	96.8429	450.905	89.7028	450.669	99.8536	447.097	98.7908	440.881	74.0288	5.47217
442.185	91.027	450.35	96.8024	451.239	89.6823	451.003	99.8529	447.43	98.7819	441.217	73.8802	5.46119
442.519	91.0105	450.684	96.8259	451.572	89.6681	451.336	99.854	447.764	98.7933	441.552	73.7368	5.45059
442.852	90.9984	451.017	96.7538	451.905	89.6528	451.669	99.8517	448.098	98.7823	441.888	73.5866	5.43948
443.186	90.987	451.349	96.7777	452.239	89.6397	452.003	99.8525	448.432	98.7936	442.224	73.4331	5.42814
443.52	90.9655	451.682	96.7195	452.575	89.6219	452.336	99.8509	448.767	98.784	442.561	73.2782	5.41669
443.854	90.9473	452.016	96.7535	452.907	89.6067	452.667	99.8506	449.101	98.7915	442.897	73.1223	5.40516
444.187	90.9307	452.348	96.6784	453.241	89.5931	452.998	99.8464	449.434	98.7843	443.235	72.9587	5.39307
444.522	90.9162	452.682	96.7233	453.575	89.586	453.332	99.8485	449.767	98.7912	443.571	72.7946	5.38094
444.856	90.898	453.015	96.649	453.907	89.5616	453.666	99.847	450.102	98.7877	443.907	72.6265	5.36851
445.189	90.8751	453.348	96.6831	454.24	89.5449	453.999	99.845	450.435	98.7894	444.246	72.457	5.35598
445.523	90.8652	453.681	96.6163	454.573	89.5263	454.333	99.8449	450.769	98.7905	444.582	72.2863	5.34337
445.857	90.8526	454.014	96.6443	454.907	89.5127	454.667	99.8451	451.102	98.789	444.919	72.1126	5.33052
446.189	90.8379	454.348	96.5787	455.239	89.4966	454.999	99.8423	451.437	98.7921	445.257	71.9327	5.31723
446.523	90.8298	454.682	96.6067	455.572	89.4807	455.334	99.8448	451.77	98.7869	445.595	71.7487	5.30363
446.856	90.8099	455.017	96.5525	455.913	89.4655	455.668	99.8451	452.103	98.7939	445.933	71.5617	5.28981
447.19	90.7835	455.353	96.5661	456.254	89.4518	456.002	99.8463	452.436	98.7884	446.271	71.369	5.27556
447.524	90.7774	455.686	96.5171	456.588	89.4314	456.335	99.8447	452.77	98.7951	446.611	71.1748	5.26121
447.857	90.7781	456.018	96.5143	456.922	89.4116	456.669	99.8446	453.103	98.7898	446.951	70.9739	5.24636
448.191	90.7613	456.351	96.4719	457.256	89.3954	457.003	99.8439	453.436	98.7942	447.29	70.772	5.23143
448.525	90.7425	456.685	96.4648	457.589	89.3778	457.336	99.8415	453.77	98.7908	447.631	70.5683	5.21637
448.858	90.7273	457.018	96.4395	457.922	89.3628	457.669	99.8415	454.104	98.7942	447.973	70.353	5.20045
449.191	90.7179	457.35	96.4149	458.255	89.3507	458.002	99.8403	454.438	98.7884	448.317	70.1315	5.18408
449.524	90.6984	457.683	96.4097	458.589	89.3315	458.335	99.8408	454.772	98.7923	448.661	69.9044	5.1673
449.857	90.6805	458.016	96.3665	458.922	89.3125	458.669	99.8396	455.106	98.7902	449.006	69.6719	5.15011
450.189	90.6621	458.349	96.3685	459.265	89.2956	459.002	99.8391	455.44	98.7941	449.356	69.4312	5.13232
450.53	90.6394	458.682	96.3179	459.609	89.2835	459.335	99.8377	455.776	98.7892	449.708	69.1812	5.11384
450.871	90.6159	459.014	96.3347	459.942	89.2619	459.676	99.8355	456.108	98.7927	450.066	68.9165	5.09427
451.204	90.5851	459.347	96.2752	460.275	89.2492	460.019	99.8353	456.442	98.7886	450.474	68.6389	5.07375
451.536	90.5802	459.681	96.3061	460.607	89.2294	460.352	99.8357	456.776	98.7938	451.34	68.234	5.04383
451.869	90.5764	460.013	96.2229	460.948	89.2049	460.685	99.8346	457.11	98.7913	452.27	67.4498	4.98585
452.202	90.5581	460.349	96.2513	461.288	89.1786	461.018	99.8373	457.452	98.7908	453.152	66.4441	4.91152
452.535	90.5386	460.682	96.1784	461.619	89.1668	461.369	99.8351	457.793	98.7931	453.947	65.3823	4.83303
452.869	90.5144	461.014	96.2172	461.952	89.1498	461.72	99.8351	458.126	98.7927	454.663	64.3103	4.75379
453.202	90.4952	461.347	96.1317	462.284	89.1377	462.055	99.8356	458.459	98.797	455.342	63.21	4.67245
453.534	90.4784	461.679	96.175	462.624	89.1196	462.387	99.8354	458.793	98.7931	455.957	62.0377	4.5858
453.866	90.4585	462.012	96.0945	462.965	89.1008	462.721	99.8325	459.126	98.798	456.445	60.8202	4.4958
454.2	90.4432	462.344	96.1339	463.297	89.0768	463.064	99.8304	459.459	98.7935	456.802	59.6104	4.40637
454.534	90.4322	462.678	96.0609	463.629	89.0586	463.406	99.8276	459.793	98.7972	457.049	58.4248	4.31873
454.867	90.419	463.011	96.0962	463.962	89.04	463.739	99.8272	460.126	98.7929	457.268	57.262	4.23278
455.199	90.3962	463.343	96.0255	464.302	89.0222	464.072	99.8256	460.46	98.7978	457.686	56.1027	4.14709
455.533	90.3779	463.676	96.0478	464.642	88.9997	464.405	99.824	460.801	98.7904	458.101	54.9126	4.05911
455.867	90.3588	464.01	95.9877	464.976	88.981	464.747	99.8235	461.143	98.7978	458.356	53.7095	3.97018
456.2	90.3376	464.344	96.0039	465.308	88.9629	465.088	99.8205	461.479	98.7919	458.423	52.5188	3.88216
456.534	90.3235	464.676	95.9477	465.641	88.944	465.421	99.8193	461.812	98.8013	458.308	51.348	3.79562
456.867	90.3044	465.016	95.9433	465.983	88.929	465.756	99.8175	462.144	98.7943	458.112	50.2023	3.71093
457.201	90.2932	465.357	95.9065	466.325	88.9081	466.09	99.8167	462.486	98.8019	457.886	49.0863	3.62843
457.535	90.2702	465.69	95.8918	466.659	88.8887	466.432	99.8143	462.828	98.7936	457.657	48.0046	3.54848
457.869	90.2489	466.023	95.8657	466.993	88.8685	466.772	99.8134	463.16	98.7993	457.445	46.9574	3.47107
458.203	90.231	466.356	95.8388	467.327	88.8484	467.106	99.8111	463.492	98.7921	457.292	45.9385	3.39575
458.537	90.2036	466.705	95.8315	467.661	88.8289	467.438	99.8095	463.825	98.8004	457.249	44.9381	3.3218
458.87	90.184	467.055	95.774	467.995	88.81	467.772	99.8069	464.158	98.7959	457.249	43.9229	3.24676
459.205	90.1685	467.388	95.7995	468.33	88.7856	468.106	99.8059	464.49	98.8025	457.217	42.9028	3.17135
459.539	90.1462	467.721	95.7195	468.665	88.7671	468.439	99.8057	464.823	98.7962	457.175	41.9059	3.09766
459.873	90.1259	468.054	95.7498	468.998	88.7433	468.772	99.8062	465.153	98.8029	457.18	40.9432	3.0265
460.208	90.1037	468.397	95.6631	469.332	88.7212	469.105	99.8056	465.48	98.8	457.222	40.0071	2.95731
460.541	90.0822	468.738	95.7065	469.667	88.6866	469.438	99.8044	465.854	98.8013	457.283	39.0902	2.88953
460.875	90.0587	469.072	95.621	470.006	88.6702	469.771	99.8008	466.23	98.8022	457.434	38.1868	2.82275
461.209	90.0291	469.407	95.6528	470.341	88.6526	470.105	99.7981	466.589	98.8027	457.645	37.2899	2.75645
461.544	90.005	469.741	95.5713	470.678	88.6276	470.437	99.796	466.93	98.803	457.895	36.4139	2.6917
461.877	89.9819	470.074	95.5937	471.014	88.6036	470.77	99.7956	467.261	98.8007	458.156	35.5436	2.62737
462.211	89.9606	470.406	95.5255	471.351	88.5805	471.103	99.7954	467.583	98.802	458.4	34.6938	2.56455
462.545	89.942	470.74	95.5444	471.688	88.5539	471.437	99.7965	467.902	98.8017	458.658	33.8798	2.50438
462.878	89.9169	471.072	95.4776	472.024	88.526	471.769	99.7954	468.22	98.8052	458.94	33.1153	2.44787
463.211	89.8881	471.405	95.4738	472.359	88.5031	472.103	99.7916	468.538	98.8019	459.242	32.394	2.39455
463.544	89.8716	471.74	95.4157	472.693	88.4743	472.436	99.7916	468.857	98.807	459.569	31.7078	2.34383
463.877	89.8511	472.072	95.4155	473.028	88.4412	472.77	99.7907	469.177	98.8031	459.94	31.0391	2.2944
464.21	89.8261	472.404	95.3754	473.36	88.4119	473.103	99.7878	469.5	98.8059	460.352	30.3756	2.24535
464.543	89.8009	472.737	95.3577	473.695	88.3857	473.436	99.7857	469.823	98.8026	460.818	29.7272	2.19742
464.876	89.7769	473.071	95.3279	474.029	88.3623	473.77	99.784	470.149	98.8054	461.399	29.0521	2.14751
465.209	89.7536	473.405	95.2966	474.362	88.3336	474.102	99.7828	470.479	98.8032	462	28.3254	2.0938
465.542	89.7355	473.741	95.2777	474.695	88.3077	474.436	99.7829	470.809	98.8042	462.657	27.5537	2.03676
465.875	89.7114	474.075	95.2341	475.028	88.2829	474.77	99.7798	471.14	98.8049	463.29	26.7453	1.977
466.209	89.6912	474.408	95.2297	475.36	88.2573	475.102	99.7786	471.475	98.806	463.88	25.93	1.91673
466.544	89.6529	474.742	95.1694	475.692	88.2386	475.435	99.776	471.807	98.8031	464.612	25.1146	1.85646
466.877	89.6326	475.076	95.1662	476.024	88.2146	475.769	99.7776	472.14	98.8079	465.245	24.2829	1.79498
467.209	89.6082	475.409	95.0976	476.357	88.1849	476.103	99.7738	472.473	98.805	465.615	23.4653	1.73454
467.542	89.5757	475.742	95.1117	476.691	88.1598	476.436	99.7729	472.807	98.8073	465.77	22.7259	1.67989
467.875	89.5493	476.077	95.0289	477.025	88.1329	476.769	99.7706	473.141	98.8075	465.929	22.0988	1.63353
468.207	89.5304	476.409	95.057	477.358	88.1036	477.102	99.7716	473.475	98.81	466.074	21.5638	1.59399
468.54	89.5048	476.742	94.9763	477.69	88.0714	477.435	99.7694	473.808	98.8093	466.223	21.0947	1.55931
468.875	89.4864	477.076	95.0129	478.023	88.0443	477.768	99.7658	474.141	98.8115	466.385	20.6853	1.52905
469.207	89.4563	477.41	94.931	478.355	88.0122	478.103	99.7631	474.476	98.8096	466.567	20.3199	1.50204
469.541	89.4219	477.743	94.9534	478.687	87.9783	478.436	99.7607	474.81	98.8119	466.78	19.9931	1.47788
469.874	89.3922	478.076	94.8765	479.019	87.9504	478.77	99.7597	475.143	98.8059	467.025	19.6958	1.4559
470.207	89.3667	478.41	94.903	479.351	87.9184	479.104	99.7581	475.477	98.812	467.314	19.4235	1.43578
470.54	89.3375	478.743	94.8208	479.683	87.8943	479.438	99.7553	475.811	98.8077	467.64	19.1701	1.41705
470.874	89.3045	479.076	94.8424	480.016	87.8628	479.771	99.7546	476.143	98.8115	467.99	18.9359	1.39973
471.207	89.2752	479.41	94.7686	480.348	87.8397	480.104	99.7554	476.477	98.8096	468.37	18.721	1.38384
471.541	89.2422	479.743	94.7862	480.68	87.8029	480.438	99.7551	476.81	98.809	468.776	18.5131	1.36848
471.875	89.2171	480.077	94.7038	481.013	87.7729	480.772	99.7522	477.144	98.8116	469.214	18.3204	1.35423
472.207	89.1869	480.413	94.7078	481.345	87.7306	481.107	99.7502	477.477	98.81	469.672	18.1361	1.34061
472.541	89.1589	480.746	94.6501	481.679	87.7122	481.44	99.7483	477.811	98.8117	470.132	17.962	1.32774
472.875	89.1304	481.079	94.6463	482.012	87.6722	481.774	99.7482	478.145	98.8101	470.602	17.8018	1.3159
473.208	89.0986	481.413	94.5911	482.345	87.6405	482.107	99.745	478.479	98.8128	471.08	17.6456	1.30436
473.542	89.0673	481.746	94.5777	482.678	87.6	482.441	99.7421	478.811	98.8124	471.586	17.4776	1.29194
473.876	89.0377	482.079	94.5187	483.012	87.58	482.774	99.7411	479.146	98.8138	472.091	17.3208	1.28035
474.209	89.0059	482.413	94.5007	483.344	87.534	483.107	99.74	479.48	98.816	472.572	17.1887	1.27058
474.543	88.97	482.745	94.459	483.678	87.5078	483.441	99.7381	479.813	98.8141	473.048	17.0628	1.26127
474.876	88.9352	483.08	94.428	484.012	87.4735	483.775	99.7354	480.146	98.8167	473.518	16.938	1.25205
475.208	88.8963	483.413	94.3956	484.347	87.453	484.108	99.7337	480.48	98.8145	473.983	16.8229	1.24354
475.543	88.8688	483.745	94.3556	484.679	87.4066	484.441	99.7303	480.813	98.8162	474.44	16.7151	1.23557
475.876	88.8357	484.079	94.3345	485.014	87.3819	484.775	99.73	481.147	98.8144	474.889	16.609	1.22773
476.208	88.8028	484.412	94.2808	485.347	87.3397	485.109	99.7277	481.48	98.8163	475.329	16.5026	1.21986
476.542	88.7779	484.745	94.2713	485.68	87.3118	485.443	99.7249	481.814	98.8162	475.759	16.4025	1.21246
476.874	88.7475	485.078	94.2168	486.013	87.271	485.778	99.7219	482.147	98.8127	476.19	16.3022	1.20505
477.208	88.7091	485.412	94.1896	486.345	87.2395	486.112	99.7199	482.481	98.8118	476.611	16.2095	1.1982
477.542	88.6728	485.746	94.1199	486.679	87.2059	486.446	99.7167	482.814	98.8157	477.014	16.1146	1.19118
477.874	88.6392	486.079	94.1116	487.012	87.1782	486.78	99.7146	483.146	98.8168	477.408	16.0235	1.18445
478.207	88.6075	486.412	94.0513	487.345	87.1454	487.114	99.7122	483.48	98.8117	477.793	15.9331	1.17777
478.542	88.5681	486.745	94.0354	487.678	87.1029	487.447	99.7082	483.814	98.8241	478.179	15.8433	1.17113
478.875	88.529	487.079	93.9661	488.01	87.0655	487.78	99.7059	484.148	98.8185	478.558	15.7513	1.16433
479.219	88.4864	487.411	93.9653	488.345	87.0267	488.114	99.7037	484.481	98.8249	478.922	15.6646	1.15792
479.561	88.4478	487.743	93.9032	488.679	86.9889	488.447	99.7005	484.815	98.8152	479.278	15.5794	1.15162
479.894	88.4228	488.078	93.8911	489.012	86.9465	488.78	99.6983	485.149	98.8256	479.629	15.4927	1.14521
480.229	88.3866	488.411	93.8238	489.345	86.9081	489.113	99.6978	485.483	98.8135	479.982	15.4079	1.13895
480.563	88.3447	488.745	93.8054	489.68	86.8688	489.446	99.6969	485.817	98.8271	480.331	15.3225	1.13263
480.904	88.3056	489.078	93.7436	490.015	86.8308	489.778	99.6904	486.151	98.8139	480.666	15.2371	1.12632
481.245	88.2669	489.411	93.7276	490.348	86.7938	490.112	99.6859	486.485	98.8281	480.998	15.1511	1.11996
481.579	88.2292	489.744	93.6624	490.681	86.7649	490.444	99.6837	486.82	98.8145	481.325	15.0712	1.11406
481.913	88.1898	490.078	93.6443	491.014	86.7205	490.778	99.6815	487.153	98.8289	481.657	14.9757	1.107
482.247	88.1484	490.412	93.5874	491.347	86.6854	491.11	99.6801	487.489	98.8182	481.987	14.8802	1.09994
482.597	88.1024	490.746	93.5795	491.681	86.6475	491.442	99.6791	487.821	98.8276	482.305	14.7936	1.09354
482.946	88.0532	491.079	93.5034	492.013	86.6086	491.776	99.6767	488.156	98.8218	482.621	14.7089	1.08727
483.28	88.0032	491.412	93.4911	492.346	86.5649	492.108	99.6733	488.49	98.8274	482.935	14.6226	1.08089
483.613	87.9715	491.745	93.4373	492.678	86.5197	492.441	99.6683	488.822	98.826	483.255	14.5391	1.07472
483.945	87.9292	492.082	93.4111	493.01	86.4683	492.773	99.665	489.157	98.8255	483.574	14.454	1.06843
484.286	87.8819	492.415	93.3547	493.345	86.4268	493.106	99.6608	489.49	98.8304	483.884	14.3689	1.06214
484.628	87.8329	492.748	93.3263	493.677	86.3775	493.44	99.6549	489.824	98.824	484.192	14.2807	1.05563
484.962	87.7894	493.08	93.2685	494.01	86.3365	493.774	99.6535	490.157	98.8315	484.5	14.1956	1.04933
485.294	87.7454	493.413	93.2299	494.343	86.2882	494.108	99.6506	490.492	98.8239	484.815	14.1093	1.04295
485.628	87.7011	493.746	93.1843	494.675	86.2474	494.441	99.6481	490.827	98.8324	485.13	14.0286	1.03699
485.969	87.653	494.079	93.154	495.009	86.2066	494.775	99.6483	491.161	98.822	485.437	13.9445	1.03077
486.31	87.6102	494.412	93.1055	495.343	86.1653	495.108	99.6458	491.495	98.8309	485.742	13.8617	1.02465
486.644	87.5702	494.745	93.0769	495.677	86.1162	495.442	99.6409	491.83	98.8229	486.05	13.7777	1.01844
486.977	87.5211	495.079	93.0273	496.009	86.0686	495.776	99.6378	492.163	98.8256	486.364	13.6952	1.01234
487.31	87.474	495.412	92.9728	496.346	86.0205	496.109	99.6329	492.498	98.8143	486.679	13.6141	1.00635
487.652	87.4279	495.746	92.9406	496.682	85.969	496.444	99.6296	492.832	98.8261	486.987	13.5324	1.00031
487.994	87.3764	496.079	92.8763	497.016	85.9149	496.775	99.6246	493.166	98.8212	487.296	13.4528	0.994427
488.328	87.3284	496.413	92.8511	497.347	85.8625	497.108	99.6207	493.5	98.8251	487.605	13.3738	0.988587
488.66	87.2795	496.745	92.7782	497.678	85.8144	497.441	99.6185	493.833	98.8231	487.923	13.2943	0.982711
488.993	87.2257	497.078	92.7619	498.01	85.7617	497.775	99.6165	494.167	98.8229	488.243	13.2141	0.97678
489.343	87.1739	497.412	92.6857	498.342	85.7159	498.109	99.6156	494.501	98.8248	488.555	13.1397	0.971281
489.694	87.1123	497.746	92.6643	498.675	85.6665	498.443	99.6121	494.834	98.8203	488.866	13.0623	0.965559
490.027	87.0551	498.079	92.5872	499.009	85.6185	498.778	99.6101	495.167	98.8264	489.181	12.9892	0.960158
490.36	87.0088	498.412	92.5696	499.343	85.5591	499.111	99.6088	495.501	98.82	489.513	12.9059	0.953999
490.693	86.9631	498.745	92.5024	499.685	85.5125	499.445	99.6049	495.834	98.8275	489.845	12.8254	0.94805
491.027	86.9105	499.079	92.4736	500.027	85.4572	499.778	99.6011	496.175	98.8206	490.163	12.756	0.942914
491.361	86.8453	499.411	92.3909	500.359	85.4	500.11	99.5988	496.517	98.8255	490.482	12.6857	0.937722
491.693	86.7842	499.746	92.3832	500.693	85.3439	500.443	99.5976	496.851	98.818	490.803	12.618	0.932717
492.029	86.7314	500.08	92.2997	501.026	85.2934	500.776	99.5946	497.184	98.822	491.133	12.5503	0.927709
492.363	86.679	500.413	92.2936	501.376	85.2294	501.109	99.5897	497.517	98.8182	491.464	12.4889	0.923173
492.696	86.6122	500.747	92.2058	501.727	85.1735	501.443	99.5857	497.868	98.8209	491.787	12.4255	0.918486
493.029	86.5551	501.081	92.1992	502.06	85.1159	501.776	99.5824	498.218	98.818	492.112	12.3597	0.913626
493.362	86.4976	501.414	92.1178	502.395	85.061	502.108	99.5785	498.551	98.8232	492.438	12.2968	0.908976
493.695	86.4434	501.748	92.109	502.729	84.9961	502.442	99.5751	498.885	98.8196	492.764	12.2323	0.904206
494.029	86.3801	502.082	92.0338	503.063	84.9488	502.776	99.5703	499.218	98.8225	493.092	12.1723	0.899767
494.362	86.3153	502.413	91.9998	503.399	84.8876	503.108	99.5674	499.559	98.8179	493.422	12.1138	0.895447
494.696	86.2567	502.748	91.921	503.732	84.8274	503.441	99.5636	499.9	98.8217	493.752	12.0541	0.891036
495.029	86.1929	503.082	91.8879	504.066	84.7587	503.773	99.56	500.235	98.8208	494.082	11.9959	0.886727
495.363	86.1325	503.415	91.823	504.399	84.7015	504.107	99.5573	500.569	98.8204	494.42	11.9374	0.88241
495.697	86.0666	503.748	91.78	504.739	84.6343	504.446	99.5512	500.901	98.8232	494.759	11.88	0.878161
496.031	86.0002	504.081	91.73	505.08	84.577	504.781	99.5469	501.233	98.8177	495.089	11.8244	0.874051
496.363	85.9365	504.414	91.6774	505.414	84.5081	505.115	99.5421	501.566	98.8252	495.422	11.771	0.870108
496.697	85.8645	504.747	91.6383	505.745	84.4454	505.449	99.5412	501.898	98.8173	495.754	11.7163	0.86606
497.03	85.7963	505.081	91.5574	506.08	84.375	505.782	99.5361	502.232	98.8277	496.086	11.6629	0.862114
497.364	85.7271	505.421	91.52	506.423	84.3086	506.115	99.5335	502.564	98.8198	496.42	11.613	0.858429
497.698	85.6556	505.763	91.4393	506.764	84.2431	506.447	99.5301	502.904	98.8277	496.751	11.5617	0.854632
498.032	85.5912	506.097	91.4205	507.098	84.1728	506.779	99.525	503.246	98.8195	497.085	11.5102	0.850832
498.366	85.5241	506.43	91.3372	507.432	84.1045	507.11	99.5203	503.578	98.826	497.418	11.4641	0.847419
498.7	85.4558	506.763	91.3282	507.765	84.0352	507.441	99.5176	503.91	98.8211	497.752	11.4146	0.843762
499.034	85.3833	507.104	91.225	508.105	83.9684	507.772	99.512	504.244	98.8233	498.086	11.3668	0.840231
499.368	85.3177	507.446	91.2099	508.448	83.8922	508.105	99.5087	504.585	98.8242	498.421	11.321	0.836843
499.701	85.2443	507.779	91.1064	508.783	83.8262	508.437	99.5034	504.927	98.8213	498.755	11.2767	0.833569
500.037	85.1707	508.113	91.1014	509.114	83.7532	508.769	99.4997	505.259	98.8261	499.088	11.2311	0.830194
500.371	85.0945	508.445	91.005	509.448	83.6823	509.101	99.4957	505.593	98.8199	499.422	11.186	0.826867
500.703	85.011	508.796	90.9681	509.781	83.6047	509.434	99.4943	505.926	98.828	499.756	11.1451	0.823842
501.037	84.932	509.146	90.8777	510.114	83.5338	509.768	99.489	506.267	98.8213	500.089	11.1012	0.820594
501.369	84.8519	509.481	90.8508	510.448	83.4634	510.1	99.4843	506.609	98.8278	500.423	11.0609	0.817618
501.702	84.7715	509.814	90.771	510.78	83.3838	510.433	99.4819	506.941	98.8237	500.757	11.0196	0.81456
502.034	84.6942	510.148	90.723	511.114	83.3054	510.768	99.4767	507.275	98.8266	501.09	10.9826	0.811828
502.368	84.6174	510.49	90.6445	511.447	83.2273	511.101	99.4735	507.608	98.8267	501.424	10.9457	0.809104
502.7	84.5343	510.832	90.5885	511.781	83.1472	511.435	99.4683	507.943	98.8234	501.756	10.9084	0.806344
503.033	84.4521	511.167	90.524	512.114	83.0772	511.77	99.4659	508.276	98.8269	502.09	10.8747	0.803856
503.366	84.3669	511.501	90.4581	512.447	82.9972	512.103	99.46	508.609	98.8205	502.423	10.841	0.801364
503.698	84.2839	511.836	90.409	512.78	82.9217	512.437	99.4576	508.943	98.8286	502.756	10.8091	0.799005
504.03	84.1992	512.17	90.318	513.113	82.8398	512.77	99.4495	509.277	98.82	503.09	10.7752	0.7965
504.364	84.1113	512.503	90.2855	513.445	82.7578	513.105	99.446	509.61	98.8313	503.422	10.7453	0.794289
504.698	84.0139	512.837	90.199	513.779	82.6654	513.437	99.44	509.943	98.824	503.755	10.7124	0.791854
505.031	83.9283	513.171	90.1601	514.112	82.5952	513.77	99.4373	510.277	98.8308	504.087	10.6843	0.789778
505.364	83.8426	513.503	90.0654	514.445	82.507	514.104	99.4314	510.61	98.8253	504.421	10.6571	0.787768
505.697	83.7547	513.846	90.031	514.778	82.4276	514.438	99.4298	510.944	98.8287	504.753	10.6333	0.78601
506.031	83.6594	514.187	89.9256	515.112	82.3337	514.771	99.4239	511.278	98.8254	505.086	10.6086	0.784184
506.364	83.5599	514.519	89.8933	515.445	82.2411	515.105	99.4159	511.611	98.828	505.419	10.5849	0.782434
506.697	83.46	514.853	89.8018	515.779	82.1515	515.438	99.4086	511.945	98.8246	505.753	10.562	0.780736
507.03	83.3683	515.186	89.7757	516.111	82.0645	515.771	99.4049	512.278	98.8274	506.087	10.5424	0.779289
507.363	83.2792	515.519	89.6681	516.445	81.9763	516.105	99.3997	512.612	98.8197	506.421	10.5236	0.777902
507.697	83.1841	515.851	89.6297	516.778	81.8814	516.438	99.3958	512.945	98.8263	506.754	10.5014	0.776258
508.031	83.0803	516.185	89.5408	517.112	81.7867	516.772	99.3885	513.278	98.8193	507.088	10.482	0.774826
508.364	82.9757	516.518	89.5036	517.445	81.6953	517.106	99.3835	513.612	98.8289	507.422	10.4642	0.773506
508.697	82.871	516.851	89.4119	517.779	81.5985	517.439	99.3781	513.947	98.8223	507.757	10.4469	0.772232
509.029	82.7708	517.185	89.3703	518.112	81.4999	517.773	99.377	514.281	98.8312	508.091	10.4266	0.77073
509.363	82.6649	517.518	89.2742	518.446	81.4007	518.107	99.3713	514.614	98.8253	508.424	10.4107	0.769556
509.696	82.5548	517.851	89.2127	518.779	81.3027	518.441	99.3666	514.947	98.8299	508.759	10.3967	0.768517
510.029	82.4457	518.185	89.1286	519.113	81.2019	518.775	99.3598	515.281	98.8272	509.093	10.3783	0.767162
510.363	82.3412	518.519	89.0596	519.447	81.104	519.108	99.3541	515.615	98.8287	509.428	10.3654	0.766206
510.696	82.2321	518.853	88.9901	519.783	81.0077	519.442	99.3488	515.948	98.8287	509.761	10.3553	0.765455
511.03	82.1154	519.187	88.9118	520.116	80.9006	519.775	99.3436	516.282	98.8239	510.096	10.3449	0.764688
511.363	81.9994	519.52	88.8424	520.451	80.7979	520.11	99.3373	516.614	98.8295	510.431	10.3342	0.763898
511.697	81.8841	519.853	88.7687	520.785	80.6938	520.45	99.3317	516.948	98.8244	510.765	10.3248	0.763207
512.03	81.773	520.188	88.7052	521.12	80.5846	520.792	99.3252	517.282	98.8285	511.1	10.3185	0.762735
512.367	81.6533	520.522	88.6216	521.454	80.4699	521.125	99.3178	517.616	98.8239	511.434	10.3097	0.762086
512.701	81.5341	520.855	88.5569	521.791	80.3594	521.46	99.3101	517.949	98.8296	511.77	10.3027	0.761569
513.034	81.4115	521.19	88.4625	522.127	80.2355	521.795	99.3048	518.284	98.8253	512.105	10.295	0.761003
513.366	81.2896	521.524	88.404	522.462	80.1215	522.136	99.3015	518.617	98.8289	512.439	10.2889	0.760552
513.7	81.1645	521.858	88.2964	522.796	80.0013	522.478	99.2958	518.95	98.8235	512.774	10.2822	0.760055
514.034	81.0375	522.192	88.2414	523.131	79.8868	522.812	99.2913	519.282	98.8273	513.108	10.2764	0.759629
514.368	80.9158	522.526	88.1383	523.466	79.7631	523.145	99.285	519.616	98.8228	513.443	10.2748	0.759509
514.702	80.7885	522.86	88.0835	523.799	79.6456	523.479	99.282	519.95	98.8265	513.777	10.2703	0.759177
515.035	80.6543	523.193	87.9824	524.133	79.5151	523.821	99.2726	520.284	98.8206	514.112	10.2668	0.758914
515.368	80.5163	523.526	87.9288	524.467	79.4008	524.163	99.2679	520.618	98.8274	514.448	10.2667	0.75891
515.703	80.3837	523.859	87.8255	524.799	79.2689	524.496	99.2603	520.952	98.823	514.782	10.2634	0.758664
516.036	80.2502	524.193	87.7689	525.134	79.1462	524.83	99.2557	521.285	98.8302	515.117	10.2608	0.758472
516.37	80.12	524.527	87.656	525.466	79.0087	525.163	99.2489	521.618	98.8212	515.452	10.2577	0.758244
516.704	79.9847	524.864	87.6066	525.8	78.8838	525.506	99.2454	521.951	98.8293	515.786	10.255	0.758048
517.038	79.8427	525.196	87.5024	526.132	78.7448	525.846	99.2383	522.288	98.8235	516.119	10.2524	0.757853
517.37	79.6995	525.53	87.4358	526.465	78.6195	526.179	99.2321	522.621	98.8284	516.454	10.2482	0.75754
517.704	79.5517	525.863	87.3344	526.797	78.481	526.513	99.2244	522.955	98.8245	516.789	10.2469	0.757443
518.046	79.3991	526.195	87.2609	527.129	78.3451	526.846	99.2172	523.288	98.8288	517.124	10.2465	0.757418
518.387	79.256	526.527	87.1665	527.462	78.203	527.178	99.2118	523.621	98.8275	517.458	10.2461	0.757388
518.721	79.1071	526.861	87.0967	527.796	78.0657	527.511	99.2067	523.954	98.8247	517.793	10.245	0.757308
519.054	78.9525	527.194	87.0043	528.128	77.9222	527.844	99.1987	524.287	98.8263	518.127	10.2433	0.757178
519.388	78.8029	527.527	86.9235	528.461	77.7901	528.177	99.1944	524.62	98.8211	518.46	10.2423	0.757103
519.729	78.6534	527.859	86.8285	528.794	77.6463	528.511	99.1862	524.952	98.8271	518.794	10.2418	0.757067
520.071	78.4988	528.192	86.7439	529.13	77.4982	528.844	99.1804	525.285	98.82	519.128	10.2404	0.756965
520.405	78.338	528.525	86.6476	529.463	77.3565	529.177	99.172	525.619	98.8268	519.462	10.2403	0.756961
520.74	78.1735	528.858	86.5548	529.796	77.2023	529.51	99.1654	525.951	98.8176	519.796	10.2405	0.756975
521.073	78.001	529.191	86.4755	530.128	77.0454	529.844	99.1585	526.286	98.8265	520.13	10.241	0.757011
521.415	77.8315	529.523	86.3628	530.461	76.884	530.178	99.1498	526.617	98.8182	520.462	10.2416	0.757051
521.756	77.6628	529.856	86.2915	530.794	76.7327	530.511	99.1403	526.951	98.8241	520.797	10.2439	0.75722
522.09	77.4913	530.189	86.1894	531.128	76.5757	530.844	99.1322	527.283	98.8187	521.131	10.2431	0.757164
522.423	77.3157	530.523	86.119	531.46	76.4313	531.178	99.1273	527.617	98.822	521.465	10.2396	0.756909
522.757	77.1414	530.857	85.9903	531.793	76.2669	531.511	99.1169	527.95	98.8209	521.798	10.2395	0.756896
523.107	76.9415	531.189	85.9298	532.126	76.1121	531.845	99.111	528.281	98.8186	522.133	10.2389	0.756851
523.457	76.7369	531.522	85.7979	532.458	75.9436	532.178	99.1022	528.615	98.8212	522.466	10.2412	0.757022
523.791	76.5482	531.855	85.7409	532.792	75.7836	532.511	99.0958	528.947	98.8151	522.799	10.2413	0.757029
524.124	76.3618	532.188	85.6062	533.125	75.606	532.845	99.0852	529.281	98.8228	523.133	10.2407	0.756991
524.457	76.17	532.522	85.5424	533.457	75.4386	533.178	99.0795	529.615	98.8128	523.466	10.2412	0.757023
524.799	75.979	532.855	85.4074	533.79	75.2629	533.514	99.0716	529.948	98.8245	523.799	10.2413	0.757029
525.142	75.7856	533.19	85.3365	534.124	75.0981	533.849	99.0623	530.281	98.8127	524.134	10.2414	0.757038
525.476	75.5818	533.522	85.2108	534.457	74.9166	534.182	99.0548	530.615	98.8246	524.469	10.2405	0.756969
525.809	75.3797	533.855	85.1411	534.79	74.7488	534.515	99.0485	530.949	98.8103	524.801	10.2413	0.757034
526.142	75.1747	534.19	85.0227	535.122	74.5624	534.848	99.0403	531.282	98.8222	525.135	10.2414	0.75704
526.483	74.967	534.523	84.9346	535.456	74.3882	535.181	99.0322	531.615	98.8104	525.468	10.2421	0.757093
526.823	74.7583	534.856	84.8091	535.788	74.1964	535.515	99.0225	531.949	98.8202	525.8	10.2432	0.757174
527.157	74.5406	535.189	84.7256	536.122	74.0152	535.848	99.0148	532.283	98.8106	526.132	10.242	0.757084
527.489	74.3194	535.522	84.6021	536.456	73.8194	536.181	99.0066	532.616	98.8164	526.473	10.2416	0.757055
527.823	74.1038	535.855	84.518	536.789	73.627	536.514	98.9991	532.95	98.8122	526.813	10.2424	0.757112
528.156	73.8778	536.189	84.3949	537.124	73.436	536.847	98.9898	533.283	98.8152	527.146	10.2431	0.757165
528.49	73.647	536.523	84.3019	537.457	73.2428	537.18	98.983	533.617	98.8131	527.477	10.2456	0.757351
528.822	73.4071	536.855	84.1773	537.791	73.0438	537.513	98.9758	533.95	98.812	527.81	10.2449	0.757297
529.155	73.1751	537.189	84.0947	538.125	72.8453	537.848	98.9677	534.283	98.8129	528.16	10.2464	0.75741
529.49	72.9335	537.523	83.9663	538.459	72.6483	538.181	98.9588	534.616	98.8096	528.509	10.248	0.757525
529.822	72.6866	537.857	83.8712	538.795	72.4533	538.514	98.9488	534.954	98.8115	528.84	10.2464	0.757412
530.155	72.4403	538.192	83.742	539.128	72.2522	538.847	98.9398	535.287	98.8074	529.173	10.2451	0.75731
530.488	72.193	538.527	83.6447	539.462	72.0414	539.18	98.9312	535.619	98.809	529.505	10.2464	0.757407
530.823	71.9348	538.863	83.5203	539.796	71.8285	539.515	98.9223	535.953	98.8058	529.843	10.2483	0.757547
531.156	71.6773	539.197	83.4151	540.137	71.5861	539.848	98.9119	536.286	98.8057	530.184	10.2474	0.757481
531.489	71.4239	539.529	83.2938	540.477	71.3462	540.182	98.9011	536.619	98.8058	530.517	10.2474	0.757486
531.822	71.1593	539.862	83.1654	540.809	71.1209	540.515	98.8916	536.952	98.8064	530.848	10.2481	0.757534
532.159	70.8828	540.197	83.0615	541.142	70.9019	540.848	98.8828	537.285	98.8046	531.181	10.2471	0.757459
532.492	70.5953	540.53	82.9348	541.474	70.6716	541.182	98.8741	537.619	98.8055	531.515	10.2494	0.757632
532.824	70.3068	540.864	82.8307	541.816	70.4529	541.515	98.8663	537.953	98.804	531.849	10.2492	0.757616
533.158	70.0209	541.197	82.693	542.158	70.2302	541.849	98.8558	538.294	98.8049	532.182	10.2486	0.757571
533.491	69.7318	541.53	82.5893	542.49	70.0085	542.182	98.8451	538.637	98.7999	532.515	10.2489	0.757595
533.824	69.4358	541.864	82.4473	542.824	69.7745	542.515	98.8353	538.97	98.8024	532.849	10.2486	0.757571
534.157	69.1382	542.196	82.3479	543.156	69.5462	542.85	98.8242	539.303	98.7978	533.191	10.2507	0.757729
534.491	68.8349	542.529	82.1945	543.498	69.309	543.183	98.8124	539.635	98.7997	533.533	10.2534	0.757923
534.825	68.5292	542.862	82.1054	543.839	69.069	543.517	98.8023	539.977	98.7968	533.866	10.2546	0.758014
535.158	68.2193	543.196	81.9529	544.174	68.828	543.851	98.7903	540.32	98.7952	534.199	10.2534	0.757925
535.492	67.8978	543.53	81.8555	544.507	68.5884	544.185	98.7784	540.653	98.7959	534.533	10.2548	0.758028
535.824	67.5668	543.863	81.7028	544.841	68.3428	544.519	98.7645	540.986	98.792	534.867	10.2523	0.757844
536.158	67.234	544.196	81.613	545.183	68.0981	544.852	98.755	541.319	98.7969	535.201	10.2527	0.757873
536.491	66.9002	544.53	81.4549	545.524	67.8425	545.185	98.7442	541.66	98.7915	535.535	10.254	0.757972
536.824	66.5601	544.863	81.3551	545.857	67.5916	545.519	98.735	542.001	98.7952	535.868	10.2543	0.75799
537.159	66.2103	545.196	81.193	546.19	67.3365	545.853	98.7236	542.335	98.7888	536.202	10.254	0.75797
537.494	65.861	545.529	81.088	546.523	67.0808	546.187	98.7115	542.669	98.7948	536.535	10.2568	0.758179
537.827	65.502	545.862	80.9307	546.864	66.8202	546.52	98.6999	543.002	98.7886	536.868	10.2555	0.758084
538.161	65.1356	546.195	80.8274	547.206	66.5662	546.853	98.6869	543.335	98.7917	537.201	10.2576	0.758238
538.494	64.7641	546.529	80.6768	547.539	66.3031	547.186	98.674	543.668	98.7884	537.536	10.2584	0.758296
538.829	64.3797	546.862	80.5518	547.873	66.0328	547.52	98.6624	544.002	98.7889	537.869	10.2604	0.758442
539.161	63.998	547.194	80.3997	548.206	65.7655	547.853	98.6516	544.339	98.788	538.204	10.2621	0.758572
539.496	63.6039	547.527	80.2807	548.557	65.4658	548.187	98.6391	544.671	98.7877	538.537	10.2626	0.758605
539.829	63.2126	547.861	80.1232	548.909	65.1634	548.519	98.6261	545.005	98.7803	538.871	10.2609	0.758477
540.164	62.8026	548.193	79.9996	549.242	64.8856	548.851	98.6134	545.338	98.7851	539.203	10.2589	0.758329
540.497	62.3886	548.526	79.8412	549.574	64.6089	549.186	98.5995	545.671	98.7824	539.536	10.2609	0.758483
540.831	61.9765	548.859	79.7251	549.909	64.3343	549.52	98.5841	546.006	98.7849	539.871	10.2626	0.758606
541.164	61.561	549.192	79.5679	550.242	64.0624	549.853	98.5707	546.339	98.7803	540.204	10.2618	0.758544
541.496	61.1328	549.525	79.4285	550.576	63.7777	550.187	98.5549	546.672	98.781	540.537	10.2614	0.758521
541.828	60.7019	549.858	79.2764	550.909	63.4914	550.519	98.5433	547.007	98.7781	540.871	10.2639	0.758705
542.163	60.262	550.191	79.1441	551.243	63.2101	550.852	98.5331	547.339	98.7764	541.204	10.2628	0.758617
542.497	59.817	550.525	78.9908	551.576	62.9235	551.187	98.5224	547.672	98.7736	541.536	10.2613	0.758511
542.832	59.3542	550.858	78.8375	551.918	62.6303	551.523	98.5097	548.004	98.7719	541.87	10.2561	0.758123
543.165	58.8893	551.192	78.6921	552.26	62.3377	551.855	98.4972	548.336	98.7692	542.203	10.2601	0.758418
543.499	58.4237	551.526	78.541	552.593	62.039	552.187	98.482	548.67	98.7712	542.536	10.2623	0.758585
543.831	57.9475	551.86	78.3781	552.925	61.7485	552.52	98.4698	549.004	98.7659	542.869	10.2635	0.758671
544.165	57.4665	552.193	78.223	553.259	61.4466	552.852	98.4587	549.337	98.7697	543.204	10.2632	0.758651
544.499	56.9801	552.527	78.0809	553.6	61.149	553.185	98.4457	549.671	98.7612	543.537	10.2617	0.758537
544.832	56.4832	552.862	77.9145	553.944	60.8464	553.517	98.4297	550.004	98.7664	543.871	10.2607	0.758469
545.164	55.9918	553.195	77.7761	554.276	60.5433	553.851	98.4158	550.337	98.7593	544.204	10.2591	0.758347
545.497	55.4935	553.53	77.5937	554.609	60.2332	554.192	98.3996	550.67	98.7623	544.536	10.26	0.758413
545.829	54.9808	553.863	77.4498	554.942	59.9273	554.534	98.3864	551.004	98.7567	544.87	10.2598	0.758396
546.162	54.4647	554.196	77.2725	555.283	59.6194	554.867	98.3707	551.337	98.7551	545.204	10.2597	0.75839
546.495	53.9523	554.532	77.1362	555.623	59.3145	555.2	98.3577	551.67	98.7538	545.537	10.26	0.758415
546.827	53.4301	554.866	76.9466	555.956	58.9978	555.534	98.3413	552.003	98.753	545.871	10.2596	0.758384
547.159	52.9043	555.199	76.823	556.288	58.6821	555.884	98.3242	552.337	98.7513	546.203	10.2582	0.758278
547.491	52.3737	555.533	76.6287	556.621	58.3709	556.234	98.3056	552.67	98.7472	546.538	10.2593	0.758362
547.822	51.8506	555.867	76.4908	556.971	58.0132	556.567	98.2912	553.003	98.7477	546.871	10.2602	0.758432
548.155	51.3214	556.2	76.2913	557.32	57.6555	556.901	98.2784	553.337	98.7443	547.206	10.2665	0.758896
548.486	50.7918	556.533	76.1494	557.653	57.3387	557.234	98.2642	553.672	98.7413	547.538	10.2646	0.758753
548.817	50.2546	556.867	75.9598	557.986	57.0178	557.577	98.2506	554.005	98.7407	547.871	10.2674	0.758965
549.149	49.7215	557.2	75.8142	558.32	56.6947	557.917	98.234	554.337	98.7325	548.205	10.266	0.758856
549.479	49.1795	557.533	75.6205	558.653	56.3722	558.25	98.2192	554.67	98.7346	548.539	10.2677	0.758986
549.81	48.6422	557.867	75.4785	558.987	56.0516	558.584	98.2041	555.004	98.7289	548.871	10.2663	0.758883
550.141	48.1094	558.2	75.2784	559.319	55.7257	558.919	98.1877	555.336	98.7322	549.205	10.2678	0.758992
550.471	47.5716	558.532	75.1172	559.652	55.3997	559.252	98.17	555.669	98.7244	549.539	10.2703	0.759174
550.801	47.0358	558.866	74.9228	559.986	55.0773	559.586	98.1534	556.002	98.725	549.873	10.2752	0.75954
551.132	46.5005	559.199	74.76	560.328	54.746	559.92	98.1365	556.336	98.7166	550.204	10.2734	0.759406
551.462	45.9609	559.532	74.5702	560.67	54.4169	560.254	98.1207	556.67	98.7169	550.538	10.2762	0.759611
551.794	45.428	559.865	74.4031	561.002	54.0844	560.587	98.103	557.004	98.711	550.871	10.2753	0.759542
552.126	44.9032	560.198	74.2103	561.333	53.7516	560.919	98.0872	557.337	98.7141	551.205	10.2759	0.759587
552.457	44.3705	560.532	74.0326	561.665	53.4244	561.252	98.0706	557.671	98.7093	551.538	10.2745	0.759482
552.787	43.8424	560.865	73.8397	562.006	53.0982	561.586	98.0531	558.004	98.7049	551.872	10.2777	0.759723
553.119	43.3203	561.198	73.6482	562.348	52.763	561.919	98.0331	558.338	98.7061	552.206	10.2805	0.759928
553.451	42.8002	561.531	73.4713	562.681	52.4367	562.255	98.017	558.672	98.6987	552.538	10.2782	0.759763
553.782	42.2833	561.865	73.275	563.014	52.1021	562.589	97.999	559.006	98.6993	552.872	10.2779	0.759741
554.115	41.7696	562.198	73.1101	563.346	51.7743	562.922	97.9806	559.338	98.6907	553.206	10.2782	0.759762
554.448	41.2503	562.531	72.9015	563.687	51.4419	563.255	97.9645	559.677	98.6899	553.539	10.2778	0.759727
554.78	40.7398	562.865	72.7403	564.029	51.1113	563.588	97.9474	560.011	98.6841	553.871	10.2771	0.759675
555.121	40.2364	563.196	72.5167	564.362	50.7763	563.921	97.9314	560.345	98.6813	554.205	10.2783	0.759766
555.462	39.7285	563.531	72.3362	564.695	50.4469	564.255	97.911	560.677	98.6791	554.536	10.2779	0.759741
555.796	39.2323	563.864	72.1193	565.029	50.1149	564.587	97.892	561.011	98.677	554.868	10.2812	0.759984
556.129	38.7374	564.198	71.953	565.379	49.7435	564.919	97.8729	561.345	98.6714	555.202	10.2795	0.759852
556.462	38.2388	564.531	71.7262	565.729	49.3685	565.254	97.8553	561.678	98.6692	555.536	10.2806	0.759939
556.813	37.6878	564.864	71.5605	566.066	49.0254	565.587	97.8363	562.011	98.6592	555.869	10.2804	0.759922
557.163	37.1399	565.198	71.315	566.399	48.6928	565.919	97.816	562.342	98.6631	556.203	10.2827	0.760093
557.496	36.6582	565.531	71.1573	566.732	48.3625	566.254	97.7957	562.677	98.6549	556.536	10.2821	0.760051
557.831	36.18	565.865	70.922	567.065	48.0388	566.587	97.777	563.009	98.6564	556.87	10.286	0.760335
558.164	35.7047	566.199	70.7488	567.399	47.6978	566.922	97.7556	563.342	98.6484	557.203	10.2838	0.760177
558.498	35.2307	566.533	70.5084	567.731	47.3709	567.255	97.7364	563.675	98.6471	557.538	10.2859	0.760328
558.832	34.7584	566.867	70.3332	568.064	47.0315	567.588	97.7163	564.008	98.6411	557.871	10.2886	0.760525
559.165	34.2922	567.201	70.1095	568.397	46.6977	567.92	97.6965	564.341	98.638	558.203	10.2887	0.760535
559.5	33.8317	567.534	69.9086	568.731	46.3583	568.253	97.6754	564.674	98.6315	558.537	10.2864	0.760367
559.833	33.3701	567.868	69.6811	569.064	46.0313	568.586	97.6548	565.008	98.6281	558.871	10.2851	0.760266
560.168	32.9121	568.201	69.478	569.397	45.6914	568.92	97.6319	565.34	98.6198	559.205	10.2874	0.760441
560.502	32.4653	568.534	69.2536	569.732	45.3691	569.254	97.6116	565.674	98.6137	559.539	10.2875	0.760449
560.834	32.0182	568.868	69.034	570.067	45.0359	569.586	97.5893	566.008	98.6152	559.872	10.2867	0.76039
561.168	31.5784	569.202	68.8237	570.401	44.7048	569.921	97.5701	566.342	98.6078	560.206	10.2889	0.760552
561.502	31.1405	569.536	68.5936	570.737	44.3685	570.254	97.5496	566.675	98.6033	560.539	10.2907	0.760682
561.836	30.7059	569.869	68.3894	571.075	44.0332	570.589	97.528	567.007	98.5995	560.873	10.2902	0.76065
562.17	30.2719	570.201	68.1565	571.409	43.6967	570.925	97.5056	567.341	98.5938	561.207	10.291	0.760705
562.504	29.8454	570.536	67.9544	571.744	43.3678	571.259	97.4821	567.674	98.5904	561.539	10.2866	0.760379
562.838	29.4281	570.869	67.6906	572.079	43.0325	571.591	97.4588	568.007	98.5846	561.873	10.2887	0.760533
563.17	29.0095	571.201	67.4842	572.411	42.7031	571.923	97.4357	568.341	98.576	562.206	10.2903	0.760652
563.506	28.5942	571.534	67.2145	572.745	42.3756	572.257	97.4119	568.677	98.5757	562.54	10.2909	0.760695
563.839	28.1856	571.867	67.0281	573.078	42.045	572.591	97.3877	569.01	98.5644	562.873	10.2908	0.760689
564.173	27.7761	572.201	66.7561	573.411	41.714	572.923	97.3656	569.343	98.5656	563.208	10.2928	0.760841
564.507	27.3685	572.534	66.5661	573.744	41.3915	573.255	97.34	569.675	98.556	563.541	10.2944	0.760955
564.844	26.9654	572.868	66.2936	574.077	41.065	573.589	97.3164	570.008	98.5542	563.874	10.2923	0.760798
565.178	26.5748	573.201	66.1116	574.41	40.7405	573.924	97.2931	570.34	98.5436	564.208	10.2917	0.760757
565.511	26.183	573.535	65.8279	574.742	40.4162	574.257	97.2699	570.675	98.5415	564.541	10.2932	0.760865
565.846	25.7926	573.868	65.6346	575.074	40.0942	574.59	97.2443	571.007	98.535	564.875	10.2964	0.761108
566.179	25.4184	574.201	65.357	575.41	39.7749	574.924	97.2204	571.34	98.5286	565.209	10.2962	0.761087
566.513	25.0409	574.534	65.1632	575.744	39.4552	575.258	97.1947	571.674	98.5248	565.542	10.2967	0.761127
566.847	24.6664	574.868	64.885	576.076	39.1347	575.591	97.1684	572.008	98.5134	565.876	10.3017	0.761499
567.181	24.3022	575.202	64.6764	576.409	38.8151	575.924	97.1424	572.34	98.5129	566.212	10.2987	0.761271
567.514	23.9452	575.535	64.3942	576.741	38.4863	576.26	97.1154	572.673	98.5011	566.545	10.2998	0.761352
567.848	23.5898	575.867	64.1798	577.074	38.1719	576.593	97.0889	573.006	98.4988	566.888	10.3018	0.761503
568.181	23.2359	576.209	63.8998	577.408	37.86	576.926	97.0647	573.339	98.4869	567.23	10.3012	0.761462
568.514	22.8872	576.55	63.6889	577.74	37.5543	577.259	97.0358	573.674	98.4838	567.565	10.2992	0.761309
568.848	22.5478	576.883	63.4057	578.074	37.2345	577.592	97.0093	574.007	98.4753	567.898	10.2996	0.761341
569.181	22.21	577.216	63.1737	578.409	36.9257	577.924	96.9828	574.34	98.4682	568.231	10.2992	0.761311
569.514	21.8829	577.551	62.8923	578.742	36.6157	578.258	96.9571	574.673	98.4625	568.581	10.2981	0.761228
569.847	21.5614	577.901	62.6265	579.074	36.3035	578.592	96.9279	575.007	98.4539	568.931	10.2987	0.761277
570.18	21.2447	578.251	62.3339	579.408	35.994	578.926	96.9019	575.349	98.4488	569.265	10.2971	0.761157
570.513	20.9273	578.585	62.0691	579.744	35.6831	579.259	96.8742	575.69	98.4383	569.598	10.2991	0.761306
570.846	20.6134	578.918	61.8151	580.077	35.3757	579.592	96.8453	576.027	98.4331	569.932	10.2983	0.761242
571.179	20.3108	579.25	61.5272	580.409	35.0688	579.925	96.8152	576.358	98.4215	570.265	10.2997	0.761346
571.512	20.0148	579.584	61.2859	580.743	34.7671	580.259	96.7889	576.692	98.4145	570.598	10.2979	0.761216
571.845	19.7204	579.918	60.9994	581.075	34.4643	580.591	96.7585	577.043	98.4032	570.931	10.2992	0.761313
572.178	19.441	580.252	60.7572	581.408	34.1667	580.925	96.7308	577.393	98.3944	571.264	10.2972	0.761166
572.511	19.1648	580.585	60.4469	581.74	33.8632	581.258	96.7008	577.727	98.3867	571.598	10.3	0.761369
572.845	18.8921	580.918	60.2001	582.073	33.5658	581.595	96.67	578.061	98.3806	571.931	10.3013	0.761467
573.179	18.6247	581.26	59.8911	582.406	33.2636	581.927	96.6363	578.394	98.368	572.267	10.3042	0.761684
573.512	18.3739	581.602	59.6523	582.74	32.9692	582.26	96.6068	578.737	98.364	572.6	10.3025	0.761557
573.846	18.1171	581.935	59.3378	583.073	32.6709	582.592	96.5774	579.079	98.3512	572.932	10.302	0.76152
574.179	17.8703	582.269	59.1	583.407	32.3715	582.925	96.5483	579.412	98.3452	573.265	10.3038	0.76165
574.513	17.6209	582.602	58.7818	583.741	32.0759	583.257	96.5152	579.744	98.3315	573.597	10.3074	0.761915
574.847	17.383	582.943	58.5337	584.073	31.7888	583.589	96.4848	580.077	98.327	573.93	10.3088	0.762018
575.182	17.1453	583.285	58.2196	584.407	31.5021	583.922	96.4525	580.41	98.3144	574.261	10.3088	0.762021
575.516	16.9145	583.618	57.962	584.739	31.2168	584.256	96.4203	580.744	98.3008	574.595	10.3081	0.761967
575.85	16.6894	583.952	57.6419	585.072	30.93	584.589	96.39	581.077	98.2951	574.927	10.3073	0.76191
576.184	16.4636	584.287	57.3912	585.404	30.646	584.924	96.3567	581.411	98.2817	575.262	10.3096	0.762078
576.518	16.2433	584.629	57.0767	585.738	30.3538	585.256	96.3232	581.744	98.2789	575.595	10.3097	0.762088
576.854	16.0295	584.972	56.8172	586.071	30.0743	585.59	96.2871	582.086	98.263	575.927	10.3097	0.762091
577.189	15.8241	585.307	56.4906	586.404	29.7865	585.924	96.2525	582.427	98.2562	576.26	10.3089	0.762032
577.524	15.6189	585.64	56.2232	586.738	29.5086	586.267	96.2157	582.759	98.2413	576.591	10.3098	0.762096
577.86	15.4176	585.974	55.9054	587.07	29.2249	586.609	96.1821	583.095	98.2343	576.925	10.3086	0.762005
578.194	15.2263	586.323	55.5921	587.406	28.9528	586.941	96.1449	583.428	98.2197	577.259	10.3106	0.762156
578.529	15.0372	586.673	55.239	587.739	28.6687	587.276	96.11	583.77	98.2107	577.595	10.3089	0.76203
578.864	14.8476	587.006	54.9351	588.072	28.3938	587.61	96.0747	584.11	98.1996	577.929	10.3115	0.762223
579.198	14.6638	587.339	54.6311	588.407	28.1181	587.954	96.037	584.442	98.1867	578.264	10.3114	0.762213
579.532	14.4816	587.672	54.307	588.741	27.8456	588.296	95.9992	584.775	98.1755	578.599	10.3123	0.762279
579.866	14.308	588.013	54.027	589.074	27.5794	588.629	95.9634	585.108	98.1634	578.932	10.3113	0.762203
580.2	14.1311	588.356	53.6967	589.408	27.311	588.963	95.9254	585.458	98.1499	579.267	10.3134	0.76236
580.533	13.956	588.688	53.4225	589.742	27.0373	589.297	95.8894	585.808	98.1358	579.601	10.3105	0.762144
580.867	13.779	589.023	53.075	590.075	26.7635	589.646	95.8453	586.141	98.1205	579.938	10.3108	0.762173
581.202	13.6101	589.357	52.7975	590.41	26.504	589.996	95.8015	586.475	98.1111	580.271	10.3099	0.762101
581.536	13.4419	589.692	52.4381	590.743	26.2389	590.329	95.7636	586.808	98.0954	580.603	10.3104	0.762138
581.869	13.2773	590.025	52.1567	591.076	25.9729	590.662	95.7252	587.141	98.0848	580.936	10.3093	0.762061
582.204	13.1123	590.359	51.7945	591.412	25.7069	590.995	95.6838	587.474	98.0706	581.268	10.3092	0.762049
582.537	12.9521	590.693	51.5144	591.745	25.4452	591.328	95.6452	587.808	98.0554	581.601	10.3102	0.762127
582.87	12.7942	591.026	51.1552	592.078	25.1868	591.661	95.6059	588.141	98.044	581.935	10.3121	0.762264
583.204	12.6322	591.359	50.8806	592.411	24.9285	591.995	95.5683	588.476	98.0255	582.268	10.3081	0.761969
583.537	12.4765	591.693	50.5199	592.744	24.6635	592.329	95.5257	588.819	98.0175	582.601	10.3085	0.762002
583.87	12.321	592.026	50.2307	593.076	24.4161	592.663	95.4844	589.163	97.9967	582.934	10.3107	0.762162
584.204	12.1665	592.358	49.8609	593.409	24.1643	592.996	95.4401	589.496	97.9909	583.266	10.3118	0.76224
584.539	12.0227	592.691	49.5624	593.741	23.9181	593.329	95.3985	589.83	97.9645	583.598	10.3111	0.762189
584.871	11.8732	593.024	49.1985	594.076	23.6571	593.662	95.3567	590.164	97.9569	583.931	10.309	0.762034
585.205	11.7284	593.357	48.8928	594.408	23.4116	593.996	95.3148	590.505	97.9355	584.264	10.3114	0.762216
585.547	11.5752	593.689	48.5405	594.741	23.1598	594.329	95.2704	590.848	97.9232	584.596	10.3117	0.762233
585.89	11.4278	594.022	48.2384	595.074	22.921	594.662	95.2281	591.183	97.902	584.93	10.3152	0.762491
586.224	11.2789	594.356	47.8726	595.409	22.6743	594.996	95.1806	591.517	97.8879	585.262	10.3141	0.762416
586.557	11.1378	594.687	47.5658	595.742	22.4312	595.33	95.1385	591.851	97.8699	585.596	10.3162	0.76257
586.892	10.9921	595.021	47.2106	596.075	22.1847	595.662	95.0943	592.196	97.8505	585.93	10.3129	0.762327
587.235	10.8564	595.354	46.8916	596.407	21.9498	595.995	95.0473	592.538	97.8381	586.265	10.3153	0.762504
587.578	10.7245	595.687	46.538	596.742	21.7066	596.328	95.0002	592.873	97.8108	586.597	10.3127	0.762306
587.912	10.5683	596.022	46.1982	597.074	21.4722	596.661	94.9543	593.205	97.8014	586.931	10.3106	0.762152
588.245	10.4209	596.354	45.8439	597.408	21.2328	596.994	94.9083	593.538	97.7741	587.264	10.3097	0.76209
588.58	10.3059	596.685	45.4992	597.741	21.0007	597.327	94.8622	593.889	97.7581	587.6	10.3127	0.762311
588.924	10.1729	597.019	45.1543	598.074	20.7679	597.66	94.8158	594.237	97.7357	587.933	10.3122	0.76227
589.267	10.0316	597.353	44.8206	598.409	20.5431	597.993	94.7694	594.571	97.7139	588.266	10.3127	0.762311
589.601	9.89271	597.687	44.4647	598.745	20.3133	598.326	94.7191	594.904	97.6973	588.6	10.3132	0.76235
589.935	9.75221	598.021	44.1121	599.086	20.0803	598.659	94.6699	595.239	97.6657	588.933	10.3143	0.762425
590.27	9.61929	598.354	43.7614	599.428	19.8502	598.991	94.6231	595.571	97.6614	589.267	10.3173	0.762652
590.62	9.47039	598.688	43.3897	599.761	19.6203	599.325	94.5757	595.903	97.6298	589.601	10.3174	0.762658
590.971	9.32818	599.022	43.0501	600.096	19.4006	599.66	94.5231	596.236	97.6189	589.935	10.317	0.762629
591.304	9.19568	599.354	42.6778	600.429	19.1856	599.993	94.4724	596.568	97.5848	590.269	10.3199	0.762838
591.638	9.07212	599.689	42.3356	600.762	18.9639	600.327	94.4205	596.902	97.5731	590.602	10.3219	0.762989
591.973	8.94317	600.023	41.9609	601.096	18.7434	600.661	94.3697	597.244	97.5416	590.935	10.3227	0.763051
592.314	8.81582	600.357	41.6174	601.433	18.5293	600.994	94.3172	597.584	97.532	591.268	10.3234	0.7631
592.654	8.6818	600.692	41.2292	601.765	18.3038	601.329	94.264	597.917	97.4975	591.601	10.3271	0.763374
592.987	8.55608	601.025	40.8933	602.098	18.0916	601.662	94.2098	598.25	97.4866	591.934	10.3282	0.763457
593.319	8.43589	601.359	40.4853	602.432	17.8796	601.995	94.1565	598.582	97.4511	592.267	10.3309	0.763653
593.652	8.31451	601.692	40.151	602.765	17.6705	602.328	94.1022	598.927	97.4412	592.601	10.3298	0.763571
593.985	8.19278	602.025	39.7433	603.099	17.4586	602.663	94.0488	599.268	97.405	592.934	10.328	0.763441
594.317	8.07201	602.358	39.4098	603.432	17.2588	602.996	93.9934	599.602	97.3919	593.268	10.3289	0.763507
594.65	7.95466	602.691	39.0002	603.765	17.0434	603.329	93.9369	599.935	97.3561	593.601	10.3299	0.763577
594.983	7.83226	603.025	38.6727	604.101	16.8442	603.661	93.8783	600.268	97.3401	593.934	10.3302	0.763602
595.316	7.71357	603.357	38.2531	604.435	16.6346	603.997	93.8213	600.611	97.3094	594.269	10.3304	0.763618
595.648	7.59524	603.69	37.9194	604.768	16.4314	604.331	93.7655	600.953	97.289	594.603	10.3303	0.763611
595.98	7.47506	604.023	37.5011	605.101	16.2189	604.664	93.7103	601.287	97.2584	594.935	10.3314	0.763689
596.314	7.35568	604.356	37.1718	605.434	16.0222	604.997	93.6519	601.62	97.233	595.268	10.3306	0.763635
596.647	7.23662	604.689	36.7636	605.766	15.816	605.33	93.5926	601.954	97.2023	595.6	10.3274	0.763394
596.979	7.12357	605.022	36.4169	606.098	15.6227	605.663	93.5348	602.304	97.1724	595.933	10.3286	0.763483
597.312	7.00392	605.355	36.01	606.431	15.4177	605.995	93.4737	602.653	97.1485	596.266	10.3303	0.76361
597.646	6.88285	605.688	35.647	606.764	15.2314	606.328	93.4101	602.99	97.1104	596.597	10.3317	0.763714
597.979	6.7756	606.02	35.249	607.1	15.0415	606.662	93.3497	603.324	97.0944	596.93	10.3328	0.763799
598.312	6.66257	606.354	34.8894	607.432	14.8564	606.995	93.2898	603.657	97.0542	597.263	10.3335	0.763844
598.646	6.5485	606.687	34.4938	607.764	14.6655	607.327	93.225	603.989	97.0361	597.595	10.3339	0.763878
598.979	6.43089	607.019	34.1152	608.097	14.4861	607.662	93.16	604.321	96.9946	597.929	10.3354	0.763991
599.312	6.32069	607.352	33.726	608.43	14.295	607.994	93.0961	604.655	96.9749	598.263	10.3338	0.763869
599.645	6.21359	607.687	33.349	608.764	14.1072	608.328	93.0335	604.989	96.9341	598.595	10.3325	0.763772
599.981	6.10768	608.02	32.9551	609.097	13.9243	608.662	92.9679	605.32	96.9118	598.928	10.3297	0.763567
600.315	6.00005	608.353	32.579	609.429	13.7433	608.995	92.9025	605.654	96.8692	599.262	10.3311	0.763672
600.649	5.89158	608.687	32.1957	609.761	13.5591	609.329	92.8374	605.987	96.8467	599.596	10.331	0.763661
600.985	5.78201	609.02	31.7986	610.097	13.3839	609.662	92.7701	606.319	96.803	599.93	10.332	0.763738
601.319	5.66823	609.353	31.4229	610.43	13.1989	609.996	92.7045	606.652	96.78	600.266	10.3337	0.763864
601.651	5.56011	609.686	31.0311	610.761	13.0183	610.33	92.6344	606.987	96.738	600.607	10.3316	0.763706
601.986	5.45808	610.022	30.6558	611.093	12.8472	610.664	92.5644	607.32	96.7084	600.95	10.333	0.763808
602.319	5.34693	610.356	30.2441	611.427	12.6721	610.997	92.4937	607.653	96.6702	601.284	10.3365	0.764069
602.652	5.23436	610.689	29.8791	611.76	12.5093	611.332	92.4239	607.987	96.6358	601.619	10.3348	0.763942
602.986	5.13255	611.021	29.4671	612.092	12.3364	611.668	92.3528	608.318	96.6024	601.955	10.3369	0.764102
603.318	5.02745	611.355	29.102	612.424	12.1749	612.003	92.2796	608.652	96.564	602.289	10.3378	0.764163
603.651	4.92402	611.689	28.6896	612.759	11.9986	612.338	92.2073	608.985	96.5317	602.622	10.3378	0.764163
603.984	4.8267	612.023	28.3323	613.092	11.8474	612.67	92.1337	609.318	96.4868	602.953	10.3393	0.764275
604.317	4.72499	612.357	27.9163	613.426	11.6853	613.004	92.0605	609.653	96.4544	603.288	10.3393	0.764273
604.65	4.62883	612.689	27.5483	613.762	11.5264	613.336	91.9839	609.984	96.4067	603.622	10.3417	0.764454
604.984	4.52905	613.024	27.1299	614.095	11.3606	613.67	91.9093	610.317	96.3752	603.964	10.3432	0.764566
605.317	4.42611	613.357	26.7729	614.428	11.2039	614.003	91.8334	610.655	96.3249	604.306	10.3427	0.76453
605.651	4.32374	613.691	26.3493	614.761	11.0443	614.336	91.7578	610.988	96.2961	604.637	10.342	0.764472
605.983	4.21845	614.025	25.9938	615.095	10.891	614.669	91.6806	611.322	96.2445	604.971	10.3443	0.764645
606.316	4.11998	614.358	25.5797	615.427	10.7314	615.002	91.6015	611.654	96.2155	605.304	10.3426	0.764524
606.648	4.02754	614.691	25.2139	615.761	10.5791	615.335	91.5219	611.989	96.1617	605.637	10.3428	0.764535
606.98	3.92963	615.024	24.8071	616.095	10.421	615.669	91.4403	612.323	96.1281	605.971	10.3425	0.764509
607.313	3.82677	615.357	24.4316	616.428	10.2738	616.002	91.3572	612.656	96.0754	606.303	10.3452	0.764709
607.645	3.73063	615.69	24.039	616.761	10.1253	616.335	91.2743	612.989	96.0363	606.636	10.3462	0.76479
607.978	3.6256	616.024	23.6687	617.096	9.97377	616.667	91.1934	613.321	95.9849	606.969	10.3478	0.764903
608.311	3.53551	616.356	23.2859	617.429	9.81939	617	91.1122	613.655	95.9423	607.305	10.3472	0.764858
608.644	3.44969	616.689	22.9058	617.763	9.68782	617.332	91.0233	613.989	95.8957	607.638	10.3462	0.764789
608.976	3.36216	617.022	22.5232	618.097	9.54251	617.664	90.9361	614.322	95.8474	607.97	10.344	0.764626
609.309	3.27658	617.354	22.1258	618.43	9.40635	617.998	90.8507	614.656	95.7986	608.303	10.3465	0.764808
609.642	3.19141	617.687	21.7572	618.764	9.26347	618.331	90.7655	614.988	95.7478	608.636	10.3488	0.76498
609.975	3.09515	618.02	21.3592	619.097	9.11935	618.663	90.6769	615.324	95.6985	608.968	10.348	0.76492
610.309	3.00672	618.352	21.003	619.43	8.98326	618.997	90.5891	615.657	95.6434	609.301	10.348	0.764922
610.641	2.91658	618.684	20.5969	619.763	8.85098	619.33	90.5003	615.989	95.5984	609.634	10.3517	0.765192
610.974	2.83103	619.017	20.2529	620.098	8.71299	619.662	90.4104	616.324	95.5372	609.967	10.3499	0.765057
611.308	2.74131	619.349	19.8428	620.432	8.58135	619.995	90.3202	616.657	95.4962	610.299	10.3512	0.765159
611.641	2.6554	619.682	19.5036	620.765	8.44013	620.329	90.2276	616.989	95.4329	610.632	10.3517	0.765195
611.975	2.56705	620.014	19.0769	621.099	8.30765	620.663	90.132	617.322	95.3893	610.965	10.3489	0.764983
612.309	2.48766	620.348	18.7517	621.433	8.17266	620.996	90.0363	617.655	95.3233	611.298	10.3515	0.765177
612.643	2.40865	620.681	18.328	621.767	8.03712	621.33	89.941	617.989	95.2743	611.632	10.3514	0.765168
612.976	2.33264	621.014	18.0025	622.101	7.90307	621.664	89.8467	618.32	95.207	611.967	10.3526	0.765262
613.31	2.24952	621.348	17.5889	622.434	7.77925	621.998	89.7491	618.654	95.1556	612.301	10.3523	0.765235
613.643	2.16966	621.681	17.2529	622.769	7.64833	622.332	89.6492	618.987	95.0894	612.633	10.3525	0.765252
613.975	2.08966	622.013	16.8346	623.103	7.52163	622.666	89.5468	619.32	95.0376	612.966	10.3546	0.765407
614.308	2.01637	622.345	16.5087	623.436	7.39516	623.001	89.4478	619.654	94.9692	613.3	10.3563	0.765531
614.641	1.94574	622.68	16.1033	623.77	7.27551	623.334	89.344	619.987	94.916	613.632	10.3581	0.765664
614.973	1.87346	623.014	15.7884	624.104	7.15617	623.668	89.2406	620.323	94.8461	613.966	10.3586	0.765704
615.306	1.80072	623.349	15.3817	624.439	7.0312	624.001	89.1375	620.657	94.7872	614.299	10.3563	0.765532
615.637	1.74216	623.683	15.0615	624.772	6.91046	624.334	89.0316	620.988	94.7184	614.633	10.3567	0.765564
615.971	1.67884	624.017	14.6744	625.104	6.78447	624.668	88.9244	621.322	94.6519	614.967	10.3575	0.765623
616.303	1.61232	624.353	14.3379	625.438	6.66461	625.001	88.8174	621.654	94.5851	615.3	10.3582	0.765675
616.636	1.55625	624.688	13.9475	625.77	6.54688	625.335	88.709	621.986	94.5159	615.634	10.3581	0.765662
616.968	1.50616	625.03	13.6007	626.103	6.43783	625.669	88.5996	622.32	94.4514	615.969	10.3574	0.765617
617.301	1.44684	625.374	13.2296	626.437	6.32402	626.003	88.4884	622.654	94.3797	616.304	10.3573	0.765607
617.634	1.39172	625.709	12.8778	626.77	6.21957	626.335	88.3791	622.988	94.3111	616.638	10.3593	0.765751
617.966	1.34573	626.045	12.5256	627.102	6.11143	626.668	88.2665	623.321	94.2345	616.972	10.3605	0.765843
618.298	1.29474	626.38	12.1652	627.436	6.00146	627.002	88.1547	623.655	94.1624	617.304	10.3607	0.765861
618.631	1.24462	626.723	11.8204	627.769	5.88832	627.335	88.038	623.989	94.0869	617.638	10.3583	0.76568
618.964	1.18954	627.067	11.441	628.104	5.79599	627.669	87.9218	624.324	94.0109	617.97	10.3581	0.765665
619.298	1.14922	627.401	11.1111	628.439	5.68469	628.003	87.8068	624.657	93.9332	618.303	10.3605	0.765846
619.633	1.11455	627.736	10.7431	628.771	5.5887	628.337	87.689	624.991	93.856	618.637	10.3618	0.765936
619.966	1.07574	628.071	10.4061	629.104	5.48785	628.672	87.5726	625.322	93.7739	618.97	10.3649	0.766169
620.298	1.01173	628.424	9.97744	629.436	5.39161	629.005	87.4545	625.656	93.6959	619.304	10.3661	0.766256
620.632	1.00926	628.775	9.61867	629.767	5.28904	629.338	87.3333	625.99	93.6115	619.638	10.3671	0.766331
620.975	0.988605	629.109	9.22017	630.1	5.19599	629.671	87.2117	626.323	93.5308	619.971	10.3644	0.76613
621.318	0.947256	629.444	8.89621	630.434	5.09194	630.005	87.0875	626.655	93.443	620.303	10.3656	0.766217
621.652	0.907951	629.779	8.50167	630.766	4.99898	630.337	86.9606	626.987	93.3621	620.636	10.3658	0.766233
621.985	0.88068	630.121	8.18571	631.107	4.90586	630.67	86.8326	627.32	93.2682	620.97	10.3675	0.76636
622.319	0.846025	630.461	7.8039	631.449	4.81444	631.005	86.7048	627.653	93.188	621.305	10.3684	0.766426
622.661	0.817863	630.796	7.478	631.782	4.72202	631.339	86.5753	627.985	93.0852	621.639	10.3698	0.766527
623.005	0.794391	631.129	7.11231	632.115	4.63613	631.673	86.4452	628.317	93.0068	621.972	10.3671	0.766331
623.339	0.768429	631.462	6.78216	632.45	4.54655	632.007	86.3147	628.652	92.8985	622.305	10.367	0.766321
623.674	0.743985	631.795	6.43125	632.791	4.46166	632.343	86.1842	628.986	92.8203	622.638	10.3662	0.766268
624.008	0.717516	632.127	6.07739	633.132	4.37457	632.676	86.0496	629.32	92.7065	622.973	10.3677	0.766377
624.358	0.691651	632.458	5.73693	633.466	4.29048	633.01	85.9121	629.654	92.6269	623.307	10.3708	0.766602
624.708	0.675863	632.929	5.35959	633.799	4.20713	633.343	85.7739	629.988	92.5089	623.641	10.3726	0.766737
625.043	0.65835	633.361	4.90282	634.134	4.12322	633.676	85.6354	630.322	92.4269	623.974	10.3722	0.766709
625.376	0.645723	633.573	4.26994	634.477	4.03643	634.01	85.4946	630.654	92.3048	624.308	10.3762	0.767003
625.71	0.632962	633.849	3.8749	634.821	3.95343	634.344	85.3527	630.988	92.2203	624.642	10.3761	0.766998
626.053	0.625302	634.141	3.50128	635.155	3.88641	634.678	85.2113	631.321	92.0953	624.976	10.3783	0.767158
626.396	0.616906	634.434	3.23855	635.486	3.80476	635.011	85.0652	631.654	92.0078	625.313	10.3795	0.767251
626.73	0.601884	634.734	2.90576	635.819	3.73525	635.344	84.92	631.988	91.8797	625.645	10.3788	0.767199
627.064	0.59029	635.049	2.70525	636.153	3.65609	635.677	84.7739	632.322	91.7882	625.979	10.3786	0.767184
627.399	0.587867	635.371	2.41501	636.485	3.58754	636.01	84.6247	632.655	91.6597	626.311	10.3785	0.767174
627.732	0.586105	635.692	2.24439	636.819	3.51746	636.343	84.4742	632.989	91.561	626.644	10.3784	0.767164
628.066	0.576711	636.071	1.99571	637.151	3.45563	636.677	84.3234	633.321	91.433	626.976	10.3797	0.767262
628.403	0.573154	636.371	1.76142	637.485	3.38849	637.009	84.1705	633.655	91.3268	627.309	10.3818	0.767418
628.738	0.561223	636.683	1.46718	637.819	3.32867	637.343	84.0168	633.99	91.1999	627.643	10.3825	0.767469
629.071	0.558692	637.005	1.32129	638.152	3.26572	637.676	83.8597	634.323	91.0841	627.976	10.3859	0.767721
629.406	0.561601	637.322	1.21258	638.485	3.19557	638.01	83.7023	634.656	90.9568	628.309	10.3867	0.767778
629.741	0.560183	637.644	1.14893	638.819	3.14058	638.344	83.545	634.991	90.8349	628.643	10.3882	0.767887
630.076	0.558476	637.974	1.08523	639.153	3.07921	638.674	83.3836	635.324	90.7076	628.975	10.3873	0.767826
630.411	0.55328	638.319	1.02422	639.487	3.0203	639.009	83.2212	635.659	90.5766	629.308	10.3865	0.767764
630.745	0.554434	638.667	0.994794	639.819	2.96664	639.343	83.0541	635.993	90.4476	629.642	10.3847	0.767632
631.081	0.550209	639.011	0.952696	640.152	2.91057	639.676	82.8858	636.328	90.3101	629.978	10.3857	0.767708
631.414	0.548117	639.356	0.947278	640.488	2.85747	640.009	82.7218	636.66	90.1786	630.309	10.385	0.767654
631.749	0.549352	639.703	0.901865	640.822	2.79939	640.344	82.5511	636.995	90.0339	630.642	10.3871	0.767809
632.083	0.554164	640.052	0.910036	641.155	2.75163	640.677	82.3813	637.329	89.8996	630.974	10.3874	0.767833
632.416	0.551073	640.401	0.87844	641.488	2.71209	641.011	82.2084	637.663	89.7474	631.308	10.3898	0.768011
632.75	0.550033	640.75	0.899621	641.821	2.6652	641.344	82.0346	637.996	89.6118	631.64	10.3897	0.767998
633.082	0.547084	641.101	0.856365	642.154	2.61576	641.677	81.8589	638.331	89.4532	631.974	10.3926	0.768214
633.415	0.546828	641.451	0.891573	642.487	2.56551	642.01	81.6834	638.664	89.314	632.307	10.3924	0.768201
633.749	0.544432	641.809	0.84467	642.82	2.52406	642.345	81.5039	638.998	89.1498	632.648	10.3911	0.768106
634.081	0.547422	642.167	0.891784	643.154	2.47751	642.679	81.3235	639.333	89.0067	632.99	10.3922	0.768187
634.414	0.557889	642.515	0.85782	643.486	2.44299	643.011	81.1408	639.664	88.8371	633.323	10.3914	0.768127
634.747	0.56129	642.861	0.897991	643.819	2.39852	643.345	80.9584	639.999	88.6875	633.659	10.3938	0.768307
635.082	0.5599	643.207	0.865921	644.151	2.363	643.679	80.7723	640.332	88.5179	633.994	10.3964	0.768499
635.415	0.565994	643.56	0.894571	644.485	2.31897	644.012	80.5846	640.667	88.3583	634.344	10.394	0.768321
635.747	0.564428	643.91	0.87297	644.818	2.28668	644.346	80.3933	641	88.1872	634.694	10.3941	0.768324
636.079	0.57144	644.253	0.893554	645.152	2.24847	644.681	80.2036	641.334	88.0187	635.027	10.3984	0.768644
636.412	0.57115	644.593	0.875056	645.484	2.21742	645.016	80.0137	641.668	87.845	635.361	10.401	0.768837
636.745	0.572163	644.932	0.899831	645.818	2.18161	645.358	79.8215	642.001	87.6691	635.694	10.3988	0.768677
637.078	0.569382	645.286	0.91289	646.153	2.15616	645.701	79.6231	642.335	87.4912	636.035	10.397	0.768537
637.409	0.56978	645.641	0.885577	646.486	2.11873	646.035	79.4258	642.667	87.3041	636.377	10.4009	0.76883
637.742	0.566109	645.978	0.916085	646.819	2.09502	646.369	79.2271	642.999	87.1211	636.71	10.4025	0.768946
638.076	0.566257	646.314	0.874793	647.152	2.06201	646.702	79.0268	643.332	86.9345	637.043	10.4073	0.769305
638.408	0.568991	646.648	0.916015	647.487	2.04475	647.043	78.8234	643.667	86.7446	637.376	10.4061	0.769213
638.74	0.572513	646.99	0.876652	647.82	2.01811	647.385	78.6178	644	86.5505	637.712	10.404	0.769062
639.074	0.575051	647.332	0.918715	648.153	1.99892	647.717	78.41	644.334	86.3505	638.045	10.4057	0.769186
639.407	0.576887	647.665	0.886488	648.485	1.97496	648.05	78.2007	644.669	86.1499	638.377	10.4069	0.76927
639.74	0.577703	647.998	0.91961	648.819	1.95404	648.383	77.9916	645.002	85.9467	638.711	10.4065	0.769242
640.073	0.579404	648.33	0.882087	649.152	1.93385	648.717	77.781	645.337	85.7379	639.044	10.4064	0.769234
640.406	0.577359	648.663	0.911965	649.485	1.91636	649.05	77.5652	645.668	85.5302	639.385	10.4065	0.769246
640.741	0.584999	648.995	0.884542	649.819	1.89952	649.384	77.3481	646.002	85.3099	639.727	10.4067	0.769258
641.072	0.586382	649.327	0.910632	650.152	1.88656	649.716	77.1303	646.338	85.0964	640.059	10.4087	0.769407
641.407	0.591632	649.659	0.882473	650.486	1.87429	650.052	76.909	646.672	84.8701	640.392	10.4101	0.769506
641.74	0.585592	649.99	0.909983	650.82	1.86143	650.386	76.6874	647.008	84.6449	640.724	10.4108	0.769561
642.072	0.58626	650.33	0.89024	651.154	1.85366	650.719	76.4628	647.341	84.4144	641.067	10.4104	0.769529
642.406	0.590694	650.67	0.903548	651.486	1.83307	651.052	76.2364	647.676	84.1802	641.408	10.412	0.769647
642.739	0.584081	651.003	0.899796	651.821	1.82145	651.384	76.0104	648.011	83.9429	641.74	10.4104	0.769533
643.072	0.583014	651.335	0.898411	652.154	1.81154	651.716	75.7796	648.343	83.6997	642.074	10.412	0.769652
643.404	0.577696	651.667	0.901427	652.487	1.80093	652.049	75.5475	648.676	83.4507	642.408	10.4101	0.76951
643.737	0.578398	651.999	0.886927	652.821	1.78942	652.381	75.3123	649.011	83.2051	642.757	10.4116	0.769621
644.071	0.581617	652.331	0.896552	653.155	1.78404	652.715	75.0779	649.346	82.9449	643.11	10.4109	0.769569
644.404	0.58321	652.663	0.885208	653.487	1.77333	653.047	74.8423	649.682	82.6914	643.443	10.4113	0.769601
644.737	0.589493	652.994	0.909615	653.821	1.77006	653.38	74.6042	650.016	82.4213	643.777	10.4107	0.769556
645.07	0.589736	653.327	0.887628	654.155	1.76458	653.713	74.3624	650.352	82.1584	644.109	10.4126	0.769691
645.403	0.587846	653.659	0.911509	654.488	1.76281	654.046	74.1194	650.685	81.8793	644.441	10.4138	0.769782
645.736	0.586699	653.991	0.87041	654.822	1.75068	654.38	73.8733	651.021	81.6063	644.775	10.413	0.769725
646.07	0.586301	654.323	0.912087	655.154	1.74913	654.71	73.6266	651.356	81.32	645.107	10.4131	0.769733
646.403	0.586267	654.655	0.87069	655.489	1.74476	655.043	73.3789	651.689	81.0351	645.442	10.4172	0.770033
646.737	0.587367	654.988	0.915507	655.821	1.74841	655.377	73.1279	652.021	80.7406	645.774	10.4176	0.770062
647.072	0.586193	655.319	0.870673	656.156	1.74664	655.709	72.8742	652.356	80.442	646.117	10.418	0.770094
647.406	0.588292	655.651	0.914612	656.488	1.73963	656.042	72.616	652.69	80.1407	646.458	10.4177	0.770068
647.74	0.595486	655.983	0.874969	656.822	1.7315	656.376	72.3593	653.023	79.8267	646.793	10.4163	0.769971
648.073	0.586362	656.314	0.912052	657.155	1.72546	656.71	72.0984	653.359	79.5148	647.127	10.4173	0.770043
648.406	0.592827	656.648	0.870567	657.489	1.72082	657.043	71.8359	653.692	79.189	647.46	10.4152	0.769886
648.74	0.591707	656.979	0.913227	657.82	1.72049	657.377	71.5742	654.027	78.8657	647.802	10.4175	0.770057
649.073	0.589965	657.312	0.873408	658.154	1.71288	657.711	71.3103	654.361	78.5301	648.144	10.4179	0.770086
649.407	0.587428	657.644	0.90716	658.489	1.7161	658.045	71.0423	654.696	78.1886	648.478	10.4193	0.770191
649.74	0.588845	657.976	0.875074	658.822	1.71841	658.378	70.772	655.028	77.8445	648.811	10.4177	0.770068
650.073	0.58979	658.309	0.91982	659.156	1.71525	658.711	70.5006	655.36	77.496	649.146	10.4191	0.770173
650.407	0.589702	658.641	0.878914	659.49	1.71908	659.045	70.2272	655.697	77.1356	649.487	10.4171	0.77003
650.74	0.595439	658.974	0.910755	659.824	1.71165	659.379	69.9545	656.032	76.7715	649.829	10.4198	0.770225
651.074	0.59442	659.307	0.884875	660.157	1.70724	659.712	69.6792	656.365	76.3972	650.163	10.4145	0.769837
651.407	0.597996	659.639	0.904285	660.491	1.71003	660.044	69.4015	656.701	76.0181	650.498	10.4165	0.76998
651.741	0.594319	659.972	0.889364	660.823	1.71544	660.378	69.1193	657.036	75.6271	650.83	10.4167	0.77
652.075	0.59722	660.305	0.896149	661.156	1.71606	660.712	68.8367	657.368	75.2344	651.171	10.4201	0.770245
652.408	0.592557	660.637	0.877967	661.488	1.72163	661.045	68.553	657.703	74.8245	651.512	10.4174	0.770051
652.741	0.594926	660.971	0.880264	661.822	1.71855	661.379	68.2679	658.037	74.4189	651.845	10.4195	0.770207
653.075	0.587927	661.304	0.881351	662.154	1.71983	661.711	67.9805	658.371	73.9975	652.178	10.4173	0.770045
653.408	0.588298	661.637	0.889259	662.487	1.7217	662.046	67.6884	658.706	73.5719	652.512	10.4153	0.769895
653.741	0.582798	661.971	0.890801	662.821	1.72288	662.379	67.3968	659.042	73.1337	652.854	10.4219	0.770385
654.075	0.58597	662.304	0.894501	663.153	1.72473	662.713	67.1043	659.376	72.6874	653.195	10.4196	0.770213
654.409	0.587307	662.637	0.904688	663.487	1.7285	663.046	66.8076	659.709	72.2338	653.528	10.4177	0.770073
654.741	0.582609	662.971	0.885945	663.821	1.72718	663.379	66.5075	660.045	71.7692	653.862	10.4191	0.770175
655.072	0.583905	663.307	0.902339	664.155	1.72862	663.713	66.2065	660.378	71.3004	654.195	10.4219	0.770379
655.407	0.588973	663.64	0.885629	664.488	1.73085	664.046	65.9035	660.707	70.8212	654.535	10.4221	0.770399
655.741	0.588967	663.974	0.907196	664.822	1.73029	664.381	65.6006	661.041	70.3328	654.877	10.4228	0.770448
656.074	0.584506	664.307	0.872251	665.154	1.72958	664.714	65.2961	661.373	69.8479	655.211	10.4214	0.770344
656.409	0.588278	664.642	0.918259	665.488	1.73487	665.046	64.9898	661.706	69.3511	655.543	10.4106	0.769548
656.743	0.587826	664.976	0.871585	665.822	1.74302	665.377	64.6815	662.038	68.8528	655.877	10.414	0.769795
657.077	0.589243	665.308	0.91079	666.155	1.74427	665.711	64.3726	662.367	68.3418	656.209	10.433	0.771201
657.41	0.589419	665.641	0.878598	666.489	1.74251	666.045	64.059	662.699	67.8317	656.545	10.4259	0.770678
657.743	0.589561	665.975	0.910369	666.823	1.74301	666.379	63.7462	663.029	67.312	656.877	10.4239	0.77053
658.077	0.590391	666.307	0.87076	667.155	1.74779	666.712	63.4317	663.357	66.7948	657.21	10.4226	0.770436
658.412	0.592273	666.639	0.906389	667.488	1.7432	667.045	63.108	663.687	66.2706	657.543	10.4242	0.770552
658.744	0.590006	666.974	0.880158	667.823	1.74725	667.379	62.7866	664.018	65.7406	657.877	10.4218	0.770371
659.079	0.590256	667.307	0.907494	668.166	1.74343	667.711	62.4655	664.347	65.2127	658.211	10.4226	0.770432
659.413	0.591666	667.639	0.873496	668.509	1.74641	668.044	62.1445	664.678	64.6739	658.545	10.4233	0.770483
659.746	0.591187	667.973	0.908353	668.843	1.74823	668.377	61.8183	665.01	64.1407	658.878	10.4229	0.770456
660.08	0.593367	668.308	0.879808	669.176	1.75303	668.709	61.4898	665.338	63.5967	659.21	10.423	0.770462
660.413	0.595162	668.641	0.912263	669.51	1.75075	669.039	61.1631	665.666	63.0597	659.543	10.4209	0.770307
660.747	0.597301	668.974	0.898499	669.851	1.7511	669.372	60.8341	666	62.5152	659.876	10.4262	0.770698
661.08	0.593178	669.305	0.922152	670.193	1.74568	669.707	60.5021	666.339	61.9688	660.21	10.4281	0.770839
661.414	0.591336	669.641	0.902251	670.527	1.74767	670.04	60.1695	666.679	61.419	660.543	10.4292	0.770922
661.746	0.590202	669.975	0.91491	670.859	1.73989	670.374	59.8325	667.01	60.8698	660.876	10.4301	0.770985
662.079	0.589567	670.308	0.897552	671.193	1.73758	670.708	59.4952	667.341	60.3159	661.209	10.4292	0.770925
662.413	0.581604	670.641	0.910474	671.528	1.72652	671.042	59.1557	667.673	59.7643	661.543	10.4253	0.770633
662.745	0.582441	670.974	0.914981	671.863	1.73005	671.375	58.8155	668.011	59.2074	661.877	10.4267	0.770733
663.079	0.585086	671.308	0.913034	672.196	1.72154	671.707	58.4735	668.351	58.6563	662.209	10.4258	0.770669
663.411	0.587867	671.64	0.918662	672.531	1.71763	672.039	58.132	668.684	58.0968	662.543	10.428	0.77083
663.744	0.593988	671.973	0.903776	672.864	1.72321	672.373	57.7866	669.016	57.5415	662.877	10.429	0.770904
664.079	0.589837	672.307	0.926378	673.196	1.72245	672.707	57.4394	669.349	56.9814	663.21	10.4292	0.770925
664.413	0.591106	672.641	0.901585	673.528	1.72141	673.041	57.0884	669.69	56.4231	663.543	10.4277	0.77081
664.747	0.585923	672.973	0.92259	673.862	1.72432	673.374	56.7381	670.03	55.8613	663.877	10.4273	0.770782
665.08	0.574592	673.306	0.886558	674.195	1.72714	673.707	56.3843	670.363	55.3021	664.211	10.4242	0.770549
665.413	0.575746	673.639	0.92515	674.53	1.723	674.049	56.0341	670.697	54.7414	664.544	10.426	0.770681
665.746	0.575557	673.973	0.891397	674.864	1.72503	674.389	55.6819	671.027	54.1787	664.876	10.4264	0.770718
666.081	0.584715	674.305	0.934005	675.199	1.72008	674.724	55.3308	671.359	53.621	665.207	10.4277	0.770808
666.414	0.588137	674.639	0.89152	675.533	1.72068	675.059	54.9723	671.695	53.0568	665.543	10.4256	0.770657
666.747	0.592942	674.974	0.928867	675.866	1.71609	675.393	54.6152	672.029	52.497	665.876	10.4289	0.770898
667.081	0.58782	675.31	0.889767	676.199	1.71923	675.744	54.2122	672.362	51.928	666.209	10.4311	0.771065
667.414	0.587556	675.645	0.931988	676.533	1.71235	676.094	53.806	672.696	51.3673	666.543	10.4324	0.771155
667.748	0.594453	675.979	0.90297	676.867	1.71319	676.428	53.4445	673.031	50.7962	666.876	10.4316	0.7711
668.082	0.605636	676.314	0.937389	677.199	1.71066	676.762	53.0817	673.366	50.234	667.21	10.4319	0.77112
668.415	0.606844	676.648	0.92238	677.533	1.71191	677.094	52.7179	673.698	49.6637	667.543	10.4295	0.770943
668.748	0.608558	676.982	0.945209	677.865	1.71057	677.426	52.3531	674.032	49.0966	667.877	10.4314	0.771086
669.081	0.614011	677.317	0.924046	678.2	1.71035	677.76	51.9875	674.366	48.5291	668.21	10.4316	0.771096
669.415	0.606554	677.652	0.931094	678.534	1.70405	678.095	51.6199	674.698	47.9637	668.544	10.4318	0.771116
669.748	0.602262	677.984	0.91861	678.867	1.70809	678.43	51.2523	675.034	47.3966	668.877	10.4319	0.771124
670.081	0.601249	678.318	0.9329	679.201	1.70339	678.763	50.8816	675.369	46.8306	669.211	10.435	0.771351
670.412	0.603692	678.652	0.931778	679.535	1.70747	679.098	50.5103	675.702	46.2619	669.543	10.4359	0.771417
670.746	0.605494	678.985	0.930077	679.869	1.70687	679.431	50.1374	676.037	45.6914	669.875	10.4371	0.771505
671.08	0.609665	679.319	0.936389	680.202	1.70486	679.763	49.7669	676.371	45.1253	670.209	10.4417	0.771842
671.413	0.608416	679.652	0.939265	680.535	1.7008	680.097	49.3929	676.704	44.5574	670.542	10.4388	0.771633
671.747	0.606635	679.986	0.93518	680.866	1.70786	680.431	49.0184	677.038	43.9891	670.875	10.4395	0.771686
672.082	0.602748	680.318	0.935933	681.2	1.70459	680.761	48.6436	677.371	43.4219	671.209	10.4373	0.77152
672.415	0.606311	680.653	0.946138	681.534	1.70816	681.094	48.2698	677.704	42.854	671.543	10.4375	0.771533
672.749	0.602032	680.998	0.949224	681.867	1.70498	681.428	47.8939	678.037	42.2894	671.877	10.436	0.771421
673.083	0.608794	681.361	0.956781	682.202	1.70886	681.763	47.5164	678.371	41.7246	672.211	10.44	0.771719
673.417	0.604583	681.736	0.944069	682.534	1.70912	682.096	47.1372	678.702	41.1601	672.546	10.441	0.771794
673.749	0.601506	682.109	0.956343	682.868	1.70792	682.431	46.7556	679.035	40.5947	672.879	10.4429	0.771934
674.083	0.598685	682.468	0.940545	683.202	1.6973	682.764	46.373	679.366	40.0371	673.213	10.4408	0.771778
674.416	0.606959	682.812	0.965706	683.535	1.6979	683.097	45.9909	679.701	39.474	673.546	10.4435	0.771981
674.75	0.608268	683.143	0.946103	683.869	1.69368	683.43	45.6103	680.035	38.9152	673.88	10.4425	0.771904
675.083	0.614139	683.464	0.967757	684.203	1.68932	683.759	45.2309	680.368	38.356	674.212	10.4422	0.771883
675.419	0.617527	683.779	0.941597	684.535	1.69083	684.093	44.8501	680.701	37.7973	674.546	10.4387	0.771625
675.752	0.617912	684.091	0.970142	684.869	1.69087	684.428	44.4656	681.034	37.2417	674.882	10.4392	0.771661
676.087	0.614916	684.401	0.939177	685.204	1.69532	684.762	44.0815	681.367	36.6831	675.216	10.4401	0.771727
676.42	0.61499	684.713	0.974876	685.538	1.7028	685.094	43.6948	681.698	36.132	675.55	10.4416	0.771835
676.753	0.614295	685.025	0.940527	685.871	1.70385	685.427	43.311	682.031	35.5752	675.885	10.441	0.771795
677.085	0.615928	685.339	0.972947	686.206	1.70439	685.76	42.9232	682.365	35.0306	676.218	10.4428	0.771929
677.42	0.618567	685.655	0.94463	686.54	1.70998	686.093	42.5356	682.695	34.4761	676.553	10.4431	0.771951
677.753	0.618972	685.973	0.976857	686.874	1.70631	686.427	42.154	683.027	33.9394	676.887	10.443	0.771942
678.086	0.620274	686.295	0.956676	687.207	1.7115	686.761	41.7688	683.363	33.3896	677.221	10.4447	0.772067
678.419	0.619822	686.619	0.990884	687.539	1.70395	687.095	41.3823	683.694	32.8535	677.554	10.4459	0.772156
678.75	0.612743	686.943	0.958026	687.873	1.70313	687.429	40.9956	684.028	32.3044	677.888	10.4441	0.772021
679.083	0.611028	687.271	0.986518	688.204	1.70231	687.762	40.6079	684.363	31.7768	678.221	10.4441	0.772021
679.417	0.617608	687.6	0.96425	688.539	1.70873	688.096	40.222	684.697	31.2322	678.553	10.4467	0.772218
679.752	0.61995	687.931	0.982521	688.871	1.70668	688.428	39.834	685.03	30.7122	678.887	10.4501	0.772467
680.085	0.617966	688.262	0.966004	689.205	1.71471	688.761	39.4471	685.363	30.1756	679.221	10.4495	0.772425
680.418	0.619822	688.593	0.978032	689.538	1.70701	689.093	39.0598	685.695	29.66	679.554	10.4473	0.772261
680.752	0.623506	688.926	0.973824	689.87	1.7157	689.426	38.677	686.028	29.1318	679.888	10.4482	0.772323
681.085	0.628224	689.261	0.968002	690.203	1.71228	689.759	38.2894	686.361	28.621	680.221	10.4487	0.772364
681.419	0.637672	689.595	0.976068	690.536	1.72054	690.094	37.9047	686.694	28.0999	680.555	10.4498	0.772447
681.76	0.634696	689.931	0.962462	690.87	1.71648	690.426	37.5181	687.024	27.5956	680.888	10.446	0.772164
682.102	0.636275	690.265	0.976173	691.205	1.71569	690.759	37.1332	687.357	27.0874	681.221	10.4487	0.772362
682.434	0.634858	690.599	0.963742	691.539	1.71256	691.093	36.7471	687.691	26.5904	681.555	10.4489	0.772379
682.767	0.640925	690.935	0.989183	691.873	1.71055	691.427	36.3619	688.025	26.0884	681.888	10.4495	0.772422
683.1	0.631666	691.269	0.975612	692.207	1.70887	691.759	35.9749	688.358	25.5983	682.218	10.4479	0.772306
683.443	0.635492	691.605	0.9949	692.541	1.71068	692.09	35.5904	688.69	25.1039	682.552	10.4493	0.772407
683.783	0.637031	691.94	0.960919	692.874	1.71796	692.424	35.21	689.022	24.6165	682.887	10.4469	0.772229
684.116	0.642545	692.276	0.984519	693.207	1.71788	692.758	34.827	689.356	24.1363	683.221	10.4455	0.772127
684.449	0.641667	692.611	0.969125	693.541	1.71972	693.092	34.4458	689.69	23.6613	683.554	10.4454	0.772118
684.78	0.647377	692.947	0.994005	693.873	1.71489	693.426	34.063	690.022	23.1921	683.887	10.4447	0.772065
685.13	0.651596	693.283	0.962672	694.206	1.71417	693.76	33.6823	690.356	22.7243	684.22	10.4474	0.772269
685.481	0.648139	693.616	0.985098	694.541	1.71617	694.092	33.2999	690.689	22.2668	684.554	10.4468	0.772224
685.814	0.651028	693.951	0.962129	694.875	1.72178	694.426	32.9186	691.022	21.807	684.888	10.4447	0.772069
686.148	0.657082	694.285	0.998301	695.206	1.71713	694.757	32.5381	691.355	21.3593	685.221	10.4449	0.772083
686.482	0.654247	694.618	0.985501	695.539	1.72383	695.09	32.1601	691.686	20.9088	685.554	10.4425	0.771906
686.825	0.65092	694.953	0.999511	695.871	1.72195	695.423	31.7837	692.02	20.4743	685.887	10.4428	0.771924
687.166	0.65611	695.288	0.973806	696.202	1.7233	695.757	31.4106	692.355	20.0333	686.222	10.4431	0.771948
687.499	0.657021	695.625	0.989008	696.536	1.72352	696.091	31.0352	692.688	19.6105	686.553	10.4421	0.771878
687.833	0.661394	695.96	0.984309	696.87	1.7252	696.424	30.6586	693.022	19.1797	686.888	10.4429	0.771934
688.167	0.658566	696.294	0.99127	697.202	1.71758	696.758	30.2839	693.355	18.7696	687.222	10.441	0.771792
688.509	0.655415	696.629	0.977138	697.536	1.72725	697.091	29.9139	693.689	18.3576	687.555	10.4436	0.771985
688.851	0.654267	696.963	0.980732	697.871	1.73016	697.424	29.5392	694.023	17.9546	687.889	10.4452	0.772105
689.183	0.653316	697.297	0.98494	698.204	1.73341	697.759	29.166	694.356	17.548	688.223	10.448	0.772311
[truncated: 622 more rows]

## Sheet: Hg-porosimetry - Figure 3
Makroporöse Kohlenstoff Replika [PG G-Replika B]		Makroporöses Glas
Average pore diameter	Relative Volume	Average pore diameter	Relative Volume
[nm]	[cc/g]	[nm]	[cc/g]
105194	0.00111	110134	0.06302
96539.4	0.00556	101033	0.06718
88596.9	0.00778	92683.5	0.04578
81307.9	0.00667	85024.4	0.04816
74618.5	0.00556	77998.1	0.0321
68479.5	0.00889	71552.5	0.02735
62845.6	0.00444	65639.6	0.02438
57675.2	0.00778	60215.3	0.01784
52930.2	0.00556	55239.2	0.01546
48575.5	0.00667	50674.4	0.0113
44579.1	0.00556	46486.9	0.0107
40911.4	0.00556	42645.2	0.01011
37545.6	0.00667	39121.1	0.00892
34456.7	0.00667	35888.2	0.00713
31621.8	0.00444	32922.6	0.00654
29020.2	0.00778	30201.9	0.00595
26632.7	0.02333	27706.1	0.00476
24441.5	0.00556	25416.5	0.00476
22430.7	0.00667	23316.2	0.00357
20585.3	0.00667	21389.4	0.00297
18891.8	0.00667	19621.8	0.00357
17337.5	0.00667	18000.3	0.00178
15911.1	0.00778	16512.8	0.00238
14602	0.00667	15148.2	0.00238
13400.7	0.00667	13896.4	0.00178
12298.2	0.00778	12748	0.00178
11286.4	0.00778	11694.5	0.00059
10357.9	0.00778	10728.1	0.00178
9505.7	0.00556	9841.6	0.00119
8723.65	0.00778	9028.3	0.00059
8005.95	0.00667	8282.25	0.00059
7347.3	0.00778	7597.85	0.00119
6742.8	0.00889	6970	0.00119
6188.05	0.00889	6394	0.00059
5678.95	0.00889	5865.6	0.00119
5211.7	0.01111	5380.9	0.00059
4782.95	0.01111	4936.25	0.00059
4389.45	0.02778	4528.3	0.00059
4028.3	0.05556	4154.1	0.00059
3696.9	0.07222	3810.85	0.00059
3392.75	0.00333	3495.9	0
3113.6	0.00444	3207	0
2857.45	0.01889	2942	0.00059
2622.4	0.02889	2698.85	0
2406.65	0.02222	2475.8	0
2208.65	0.02889	2271.2	0
2026.95	0.05	2083.5	0
1860.2	0.04778	1911.35	0
1707.15	0.09444	1753.4	0.00059
1566.7	0.13556	1608.5	0
1437.8	0.06	1475.6	0
1319.5	0.05	1353.65	0.00059
1210.95	0.02333	1241.8	0
1111.3	0.03889	1139.2	0
1019.85	0.03	1045.05	0
935.95	0.02111	958.7	0.00059
858.95	0.02889	879.45	0
788.3	0.01889	806.75	0
723.45	0.02111	740.1	0
663.9	0.01556	678.95	0
609.3	0.01667	622.85	0.00059
559.2	0.01667	571.35	0
513.2	0.01333	524.15	0
470.95	0.01333	480.85	0
432.2	0.01444	441.1	0
396.65	0.01222	404.65	0
364	0.01222	371.2	0
334.05	0.01222	340.55	0.00059
306.55	0.01	312.4	0
281.35	0.01111	286.55	0.00059
258.2	0.01111	262.9	0
236.95	0.00889	241.2	0.00059
217.45	0.01	221.25	0
199.55	0.01	202.95	0.00059
183.15	0.01111	186.2	0.00059
168.1	0.00778	170.8	0.00059
154.25	0.01111	156.65	0.00059
141.55	0.01	143.7	0.00119
129.9	0.01	131.85	0.00357
119.2	0.01	121	0.02081
109.4	0.01222	111	0.06361
100.4	0.01333	101.8	0.12069
92.15	0.01444	93.4	0.13199
84.55	0.02	85.7	0.12366
77.6	0.03444	78.6	0.08383
71.25	0.04778	72.1	0.04756
65.4	0.05	66.15	0.01724
60	0.05222	60.7	0.00476
55.05	0.04444	55.7	0.00238
50.55	0.03333	51.1	0.00238
46.4	0.02444	46.85	0.00059
42.55	0.01778	42.95	0.00238
39.05	0.01333	39.4	0.00119
35.85	0.00889	36.15	0.00178
32.9	0.01	33.15	0.00238
30.2	0.00556	30.4	0.00238
27.7	0.00667	27.9	0.00238
25.4	0.00667	25.6	0.00238
23.3	0.00556	23.5	0.00357
21.4	0.00667	21.55	0.00297
19.65	0.00556	19.75	0.00297
18.05	0.00778	18.15	0.00238
16.55	0.00556	16.65	0.00357
15.15	0.00778	15.25	0.00357
13.9	0.00667	14	0.00357
12.75	0.00889	12.85	0.00357
11.7	0.00667	11.8	0.00416
10.75	0.00778	10.8	0.00297
9.9	0.01	9.9	0.00535
9.1	0.00889	9.1	0.00357
8.35	0.00778	8.35	0.00476
7.65	0.00889	7.65	0.00357
7	0.01111	7	0.00416
6.45	0.01222	6.45	0.00476
5.95	0.01333	5.95	0.00357
5.45	0.00889	5.45	0.00357
5	0.01111	5	0.00357
4.6	0.01111	4.6	0.00892
4.2	0.01333	4.2	0.00416
3.85	0.01556	3.85	0.00416

## Sheet: N2 sorption DFT PSD - Figure 5
Inorganic scaffold: porous glass		Etched sample		Annealed sample
Pore diameter [nm]	Cumulative pore volume [cc/g]	Pore diameter [nm]	Cumulative pore volume [cc/g]	Pore diameter [nm]	Cumulative pore volume [cc/g]
1.22	0	1.3101	0.071539	1.2658	0.0010501
1.273	0	1.3559	0.075033	1.3101	0.0014476
1.326	0	1.4034	0.078402	1.3559	0.001911
1.379	0	1.4525	0.081632	1.4034	0.002426
1.432	0	1.5033	0.084709	1.4525	0.0029709
1.498	0	1.556	0.087617	1.5033	0.0035179
1.564	0	1.6104	0.090339	1.556	0.0040365
1.631	0	1.6668	0.092854	1.6104	0.0044969
1.697	0	1.7251	0.095133	1.6668	0.0048751
1.78	0	1.7855	0.097145	1.7251	0.0051566
1.868	0	1.848	0.098858	1.7855	0.0053392
1.948	0	1.9127	0.10024	1.848	0.005435
2.027	0	1.9796	0.10128	1.9127	0.0054685
2.107	0	2.0489	0.10196	1.9796	0.0054715
2.186	0	2.1206	0.10232	2.0489	0.0054715
2.266	0	2.1948	0.10244	2.1206	0.0054715
2.345	0	2.2717	0.10244	2.1948	0.0054715
2.425	0	2.3512	0.1025	2.2717	0.0054715
2.504	0	2.4335	0.10297	2.3512	0.0054715
2.583	0	2.5186	0.10424	2.4335	0.0054715
2.703	0	2.6068	0.1067	2.5186	0.0054715
2.822	0	2.698	0.11049	2.6068	0.0054715
2.941	0	2.7925	0.11535	2.698	0.0054715
3.06	0	2.8902	0.12057	2.7925	0.0054715
3.179	0	2.9914	0.1253	2.8902	0.0054715
3.298	0	3.0961	0.12901	2.9914	0.0054754
3.418	0	3.2044	0.13161	3.0961	0.0055312
3.537	2.2499e-05	3.3166	0.13335	3.2044	0.0056922
3.656	0.000176	3.4326	0.13464	3.3166	0.005993
3.775	0.00044275	3.5528	0.13585	3.4326	0.0064388
3.934	0.00088466	3.6771	0.1372	3.5528	0.0070047
4.093	0.0014627	3.8058	0.13872	3.6771	0.0076495
4.252	0.0021459	3.939	0.14032	3.8058	0.0083413
4.411	0.0029206	4.0769	0.14198	3.939	0.0090775
4.57	0.0037632	4.2196	0.14383	4.0769	0.00989
4.728	0.0046535	4.3673	0.14621	4.2196	0.010856
4.887	0.0056294	4.5201	0.14954	4.3673	0.012122
5.086	0.0066763	4.6784	0.154	4.5201	0.013879
5.285	0.0077018	4.8421	0.15935	4.6784	0.016241
5.483	0.0087917	5.0116	0.16476	4.8421	0.019081
5.682	0.0098634	5.187	0.16931	5.0116	0.021961
5.88	0.01089	5.369	0.17266	5.187	0.024404
6.079	0.011935	5.556	0.17502	5.369	0.026197
6.317	0.012943	5.751	0.17682	5.556	0.027388
6.556	0.013878	5.952	0.17838	5.751	0.028155
6.794	0.014813	6.16	0.1799	5.952	0.028686
7.032	0.015673	6.376	0.18139	6.16	0.029119
7.31	0.016475	6.599	0.1828	6.376	0.029534
7.588	0.017217	6.83	0.18409	6.599	0.029968
7.867	0.017984	7.069	0.18524	6.83	0.030432
8.145	0.018748	7.317	0.18631	7.069	0.030936
8.462	0.019472	7.573	0.18739	7.317	0.031475
8.78	0.020203	7.8379	0.18854	7.573	0.032042
9.098	0.020887	8.1122	0.18977	7.8379	0.032625
9.416	0.02155	8.3961	0.19108	8.1122	0.033213
9.773	0.022148	8.69	0.19246	8.3961	0.033804
10.131	0.022707	8.9941	0.19384	8.69	0.034399
10.488	0.023237	9.3089	0.19515	8.9941	0.035003
10.885	0.02376	9.6347	0.19633	9.3089	0.035638
11.283	0.024293	9.972	0.19741	9.6347	0.036326
11.68	0.024825	10.321	0.19844	9.972	0.037037
12.117	0.025355	10.682	0.19953	10.321	0.03774
12.554	0.025838	11.056	0.20069	10.682	0.038452
12.991	0.026328	11.443	0.20181	11.056	0.039185
13.467	0.026861	11.8436	0.20283	11.443	0.039875
13.944	0.027378	12.2581	0.20381	11.8436	0.04045
14.46	0.027863	12.6871	0.20487	12.2581	0.040886
14.977	0.028312	13.1312	0.20605	12.6871	0.041254
15.533	0.028769	13.5908	0.20721	13.1312	0.041731
16.089	0.029302	14.0664	0.20824	13.5908	0.042597
16.685	0.029898	14.5588	0.20927	14.0664	0.04405
17.281	0.030446	15.0683	0.2105	14.5588	0.045894
17.916	0.030929	15.5957	0.21198	15.0683	0.047845
18.552	0.031295	16.1416	0.21354	15.5957	0.049739
19.227	0.031713	16.7065	0.21496	16.1416	0.05148
19.902	0.032203	17.2912	0.21615	16.7065	0.052954
20.617	0.032637	17.8964	0.21716	17.2912	0.054158
21.372	0.03318	18.5228	0.21834	17.8964	0.055402
22.127	0.033854	19.1711	0.22042	18.5228	0.057608
22.921	0.034486	19.8421	0.22377	19.1711	0.061774
23.755	0.035167	20.5366	0.22755	19.8421	0.067227
24.629	0.035745	21.2553	0.23114	20.5366	0.072591
25.503	0.036247	21.9993	0.23455	21.2553	0.077479
26.417	0.036766	22.7693	0.23835	21.9993	0.082026
27.37	0.037273	23.5662	0.24324	22.7693	0.086214
28.363	0.037808	24.391	0.24941	23.5662	0.089875
29.396	0.038254	25.2447	0.25631	24.391	0.093285
30.468	0.038703	26.1282	0.2626	25.2447	0.096648
31.541	0.039543	27.0427	0.26831	26.1282	0.099962
32.653	0.040504	27.9892	0.2739	27.0427	0.1052
33.805	0.041308	28.9689	0.2794	27.9892	0.11451
34.997	0.042214	29.9828	0.2845	28.9689	0.12627
36.228	0.043047	31.0322	0.28915	29.9828	0.13761
37.499	0.043775	32.1183	0.29418	31.0322	0.14775
38.81	0.044556	33.2424	0.29918	32.1183	0.15854
40.16	0.04531	34.4059	0.30329	33.2424	0.16929
41.551	0.04592	35.6101	0.30684	34.4059	0.17818
42.981	0.046507	36.8565	0.3103	35.6101	0.18587
44.45	0.047077	38.1464	0.31379	36.8565	0.19336
45.96	0.047737	39.4816	0.31732	38.1464	0.20093
47.509	0.04833	40.8634	0.32091	39.4816	0.20854
49.098	0.048665	42.2936	0.32435	40.8634	0.21616
50.727	0.049075	43.7739	0.32703	42.2936	0.22362
52.395	0.049456	45.306	0.32941	43.7739	0.23041
54.103	0.04985	46.8917	0.33724	45.306	0.23698
55.851	0.050812	48.5329	0.35906	46.8917	0.24809
57.638	0.054795	50.2316	0.37988	48.5329	0.27041
59.465	0.060363			50.2316	0.29034
61.332	0.066682
63.239	0.071044
65.185	0.075378
67.171	0.080461
69.197	0.084979
71.263	0.089548
73.368	0.093398
75.513	0.098675

## Sheet: Raman spectra - Figure 8
Raw data		D4 band	D1 band	D3 band	G band	Fitted data		Band area	Peak centre	FWHM
Wavenumber (cm-1)	Intensity (a.u.)	Fitted intensity (a.u.)	Fitted intensity (a.u.)	Fitted intensity (a.u.)	Fitted intensity (a.u.)	Fitted intensity (a.u.)		(a.u.)	(cm-1)	(cm-1)
-39.3913	0.000183105	0.0130125	0.0285372	0.0120063	0.00405746	0.0576135	D4 band	109.1	1242	247.8
-37.3058	0.00012207	0.0130546	0.0286238	0.0120393	0.00406796	0.0577856	D1 band	254.4	1330.8	207.2
-35.221	0.00012207	0.0130968	0.0287107	0.0120724	0.0040785	0.0579585	D3 band	117.8	1466.7	296.8
-33.1367	0.0166016	0.0131393	0.0287981	0.0121056	0.00408908	0.0581321	G band	42.2	1573.7	107.5
-31.0532	0.0775757	0.0131819	0.0288857	0.012139	0.00409969	0.0583064
-28.9702	6.10352e-05	0.0132248	0.0289738	0.0121725	0.00411034	0.0584814	(G)/(D1+D3+D4)	0.0876792
-26.8879	0.296509	0.0132678	0.0290622	0.0122062	0.00412103	0.0586572	D/G ratio	11.4052
-24.8062	0.217529	0.013311	0.029151	0.0122399	0.00413176	0.0588337
-22.7252	6.10352e-05	0.0133544	0.0292402	0.0122738	0.00414253	0.059011
-20.6448	0.371765	0.0133981	0.0293298	0.0123078	0.00415333	0.059189
-18.565	0.424194	0.0134419	0.0294197	0.012342	0.00416418	0.0593678
-16.4859	0.357483	0.0134859	0.0295101	0.0123763	0.00417506	0.0595473
-14.4074	0.371338	0.0135301	0.0296008	0.0124107	0.00418598	0.0597276
-12.3295	0.305847	0.0135746	0.0296919	0.0124452	0.00419695	0.0599087
-10.2523	0.540894	0.0136192	0.0297834	0.0124799	0.00420795	0.0600905
-8.17566	0.316345	0.0136641	0.0298753	0.0125147	0.00421899	0.0602731
-6.0997	0.292114	0.0137091	0.0299676	0.0125497	0.00423007	0.0604565
-4.02438	0.428284	0.0137544	0.0300603	0.0125848	0.0042412	0.0606406
-1.94968	0.464783	0.0137998	0.0301534	0.01262	0.00425236	0.0608256
0.124378	0.66156	0.0138455	0.0302469	0.0126553	0.00426356	0.0610113
2.19781	0.398621	0.0138914	0.0303408	0.0126908	0.00427481	0.0611979
4.2706	0.615967	0.0139375	0.0304351	0.0127265	0.0042861	0.0613852
6.34276	0.273499	0.0139838	0.0305299	0.0127622	0.00429742	0.0615734
8.41429	0.151245	0.0140304	0.030625	0.0127981	0.00430879	0.0617623
10.4852	0.269287	0.0140771	0.0307206	0.0128342	0.0043202	0.0619521
12.5555	0.287476	0.0141241	0.0308165	0.0128704	0.00433165	0.0621427
14.6251	0.585938	0.0141713	0.0309129	0.0129067	0.00434315	0.0623341
16.6941	0.344543	0.0142187	0.0310098	0.0129432	0.00435469	0.0625263
18.7625	0.163391	0.0142663	0.031107	0.0129798	0.00436626	0.0627194
20.8302	0.302368	0.0143142	0.0312047	0.0130166	0.00437789	0.0629133
22.8973	0.621582	0.0143623	0.0313028	0.0130535	0.00438955	0.0631081
24.9638	0.100952	0.0144106	0.0314013	0.0130906	0.00440126	0.0633037
27.0297	0.420471	0.0144591	0.0315003	0.0131278	0.00441301	0.0635002
29.0949	0.000183105	0.0145079	0.0315997	0.0131651	0.0044248	0.0636975
31.1595	0.300171	0.0145569	0.0316995	0.0132026	0.00443664	0.0638957
33.2235	0.00012207	0.0146061	0.0317998	0.0132402	0.00444852	0.0640947
35.2868	0.23999	0.0146556	0.0319005	0.013278	0.00446045	0.0642946
37.3495	0.198975	0.0147053	0.0320017	0.013316	0.00447242	0.0644954
39.4116	0.58252	0.0147553	0.0321033	0.0133541	0.00448444	0.0646971
41.4731	0.430176	0.0148054	0.0322054	0.0133923	0.0044965	0.0648997
43.5339	0.00012207	0.0148559	0.032308	0.0134307	0.0045086	0.0651031
45.5941	0.27002	0.0149065	0.0324109	0.0134693	0.00452075	0.0653075
47.6537	0.34137	0.0149574	0.0325144	0.013508	0.00453295	0.0655127
49.7126	0.253784	0.0150086	0.0326183	0.0135468	0.00454519	0.0657189
51.7709	0.226868	0.01506	0.0327227	0.0135858	0.00455748	0.065926
53.8286	0.00012207	0.0151116	0.0328276	0.013625	0.00456981	0.066134
55.8857	6.10352e-05	0.0151635	0.0329329	0.0136643	0.00458219	0.0663429
57.9422	0.0812378	0.0152157	0.0330387	0.0137038	0.00459461	0.0665528
59.998	0.000183105	0.0152681	0.033145	0.0137435	0.00460709	0.0667636
62.0532	0.00012207	0.0153207	0.0332517	0.0137833	0.00461961	0.0669753
64.1078	6.10352e-05	0.0153736	0.033359	0.0138232	0.00463218	0.067188
66.1617	0.00012207	0.0154268	0.0334667	0.0138633	0.00464479	0.0674016
68.215	6.10352e-05	0.0154802	0.0335749	0.0139036	0.00465745	0.0676162
70.2677	0.522949	0.0155339	0.0336836	0.0139441	0.00467016	0.0678317
72.3198	1.26202	0.0155879	0.0337928	0.0139847	0.00468292	0.0680483
74.3713	1.18555	0.0156421	0.0339025	0.0140255	0.00469573	0.0682658
76.4221	1.63318	0.0156965	0.0340127	0.0140664	0.00470858	0.0684842
78.4723	1.76312	0.0157513	0.0341234	0.0141075	0.00472149	0.0687037
80.5219	1.31445	0.0158063	0.0342346	0.0141488	0.00473444	0.0689241
82.5709	1.70691	0.0158616	0.0343463	0.0141902	0.00474745	0.0691456
84.6193	1.30017	0.0159171	0.0344585	0.0142319	0.0047605	0.069368
86.667	1.29413	0.015973	0.0345713	0.0142736	0.0047736	0.0695915
88.7141	1.06866	0.0160291	0.0346845	0.0143156	0.00478676	0.069816
90.7606	1.10364	0.0160855	0.0347983	0.0143577	0.00479996	0.0700415
92.8065	1.05908	0.0161421	0.0349126	0.0144	0.00481321	0.070268
94.8517	1.05493	0.0161991	0.0350275	0.0144425	0.00482652	0.0704955
96.8963	1.49109	0.0162563	0.0351428	0.0144851	0.00483987	0.0707241
98.9403	1.60754	0.0163138	0.0352587	0.014528	0.00485328	0.0709538
100.984	1.42426	0.0163716	0.0353752	0.014571	0.00486674	0.0711845
103.027	1.46136	0.0164297	0.0354921	0.0146141	0.00488025	0.0714163
105.069	0.978699	0.0164881	0.0356097	0.0146575	0.00489382	0.0716491
107.11	1.57623	0.0165468	0.0357277	0.014701	0.00490743	0.071883
109.151	1.25403	0.0166057	0.0358464	0.0147447	0.0049211	0.0721179
111.191	1.27203	0.016665	0.0359655	0.0147886	0.00493482	0.072354
113.231	1.39026	0.0167246	0.0360853	0.0148327	0.0049486	0.0725912
115.27	0.988647	0.0167844	0.0362056	0.014877	0.00496243	0.0728294
117.309	1.36725	0.0168446	0.0363264	0.0149214	0.00497631	0.0730688
119.346	1.1261	0.0169051	0.0364479	0.014966	0.00499024	0.0733092
121.384	0.92511	0.0169659	0.0365699	0.0150109	0.00500423	0.0735508
123.42	0.504272	0.0170269	0.0366924	0.0150559	0.00501828	0.0737935
125.456	1.22363	0.0170883	0.0368156	0.015101	0.00503238	0.0740373
127.492	0.663208	0.01715	0.0369393	0.0151464	0.00504654	0.0742823
129.526	1.2829	0.0172121	0.0370636	0.015192	0.00506075	0.0745284
131.561	0.982849	0.0172744	0.0371885	0.0152378	0.00507501	0.0747757
133.594	1.00293	0.0173371	0.037314	0.0152837	0.00508934	0.0750242
135.627	0.663208	0.0174001	0.0374401	0.0153299	0.00510371	0.0752738
137.659	0.583679	0.0174634	0.0375668	0.0153762	0.00511815	0.0755246
139.691	0.704285	0.017527	0.0376941	0.0154227	0.00513264	0.0757765
141.722	0.465149	0.0175909	0.0378221	0.0154695	0.00514719	0.0760297
143.753	0.706116	0.0176552	0.0379506	0.0155164	0.0051618	0.076284
145.782	0.667236	0.0177199	0.0380797	0.0155635	0.00517647	0.0765396
147.812	0.248657	0.0177848	0.0382095	0.0156109	0.00519119	0.0767963
149.84	0.410217	0.0178501	0.0383399	0.0156584	0.00520597	0.0770543
151.868	0.472046	0.0179157	0.0384709	0.0157061	0.00522081	0.0773135
153.896	0.594055	0.0179817	0.0386025	0.0157541	0.00523571	0.077574
155.923	0.516235	0.018048	0.0387348	0.0158022	0.00525067	0.0778357
157.949	0.658691	0.0181147	0.0388677	0.0158505	0.00526569	0.0780986
159.974	0.82135	0.0181817	0.0390012	0.0158991	0.00528077	0.0783628
161.999	0.164307	0.018249	0.0391354	0.0159479	0.0052959	0.0786282
164.024	0.387512	0.0183167	0.0392703	0.0159968	0.0053111	0.078895
166.047	0.231079	0.0183848	0.0394058	0.016046	0.00532636	0.079163
168.071	0.234924	0.0184532	0.039542	0.0160954	0.00534168	0.0794323
170.093	0.219055	0.018522	0.0396788	0.016145	0.00535707	0.0797029
172.115	0.243652	0.0185912	0.0398163	0.0161948	0.00537251	0.0799748
174.136	0.468628	0.0186607	0.0399545	0.0162448	0.00538802	0.080248
176.157	0.714111	0.0187306	0.0400933	0.0162951	0.00540359	0.0805226
178.177	0.000183105	0.0188008	0.0402329	0.0163456	0.00541922	0.0807985
180.197	0.504028	0.0188714	0.0403731	0.0163962	0.00543492	0.0810757
182.215	0.488159	0.0189424	0.040514	0.0164471	0.00545067	0.0813542
184.234	0.0127563	0.0190138	0.0406556	0.0164983	0.0054665	0.0816342
186.251	0.477722	0.0190856	0.0407979	0.0165496	0.00548238	0.0819155
188.268	0.083252	0.0191577	0.0409409	0.0166012	0.00549834	0.0821981
190.285	0.129272	0.0192302	0.0410846	0.016653	0.00551435	0.0824822
192.301	0.196045	0.0193031	0.041229	0.016705	0.00553043	0.0827676
194.316	0.583557	0.0193764	0.0413742	0.0167572	0.00554658	0.0830544
196.331	0.392212	0.0194501	0.04152	0.0168097	0.00556279	0.0833427
198.345	0.0222778	0.0195242	0.0416666	0.0168624	0.00557907	0.0836324
200.358	0.334656	0.0195987	0.041814	0.0169154	0.00559542	0.0839235
202.371	0.211121	0.0196736	0.041962	0.0169685	0.00561183	0.084216
204.383	0.632141	0.0197489	0.0421108	0.0170219	0.00562831	0.08451
206.395	0.00012207	0.0198247	0.0422603	0.0170756	0.00564486	0.0848054
208.406	0.382568	0.0199008	0.0424106	0.0171294	0.00566147	0.0851023
210.416	0.505249	0.0199773	0.0425617	0.0171836	0.00567816	0.0854007
212.426	0.148193	0.0200543	0.0427135	0.0172379	0.00569491	0.0857006
214.435	0.551392	0.0201317	0.0428661	0.0172925	0.00571173	0.086002
216.444	0.414978	0.0202095	0.0430194	0.0173473	0.00572862	0.0863048
218.452	0.478821	0.0202877	0.0431735	0.0174024	0.00574559	0.0866092
220.459	0.462952	0.0203663	0.0433284	0.0174577	0.00576262	0.0869151
222.466	0.767517	0.0204454	0.0434841	0.0175133	0.00577972	0.0872226
224.472	0.0925293	0.0205249	0.0436406	0.0175691	0.00579689	0.0875316
226.478	0.298035	0.0206049	0.0437979	0.0176252	0.00581414	0.0878421
228.483	0.184082	0.0206853	0.043956	0.0176815	0.00583146	0.0881542
230.487	0.390808	0.0207662	0.0441148	0.0177381	0.00584885	0.0884679
232.491	0.638367	0.0208475	0.0442745	0.0177949	0.00586631	0.0887832
234.494	0.166992	0.0209292	0.0444351	0.017852	0.00588384	0.0891001
236.497	0.417114	0.0210114	0.0445964	0.0179093	0.00590145	0.0894186
238.499	0.389404	0.0210941	0.0447586	0.0179669	0.00591913	0.0897387
240.5	0.445923	0.0211772	0.0449216	0.0180248	0.00593689	0.0900604
242.501	0.446838	0.0212608	0.0450854	0.0180829	0.00595472	0.0903838
244.501	0.000183105	0.0213448	0.0452501	0.0181412	0.00597262	0.0907088
246.501	0.298767	0.0214294	0.0454156	0.0181999	0.00599061	0.0910355
248.5	0.697632	0.0215144	0.045582	0.0182588	0.00600866	0.0913638
250.499	0.456604	0.0215998	0.0457493	0.018318	0.0060268	0.0916939
252.496	0.555786	0.0216858	0.0459174	0.0183774	0.00604501	0.0920256
254.494	0.395142	0.0217722	0.0460864	0.0184371	0.00606329	0.0923591
256.49	0.634766	0.0218592	0.0462563	0.0184971	0.00608166	0.0926942
258.486	0.454407	0.0219466	0.0464271	0.0185574	0.0061001	0.0930311
260.482	0.35437	0.0220345	0.0465987	0.0186179	0.00611862	0.0933698
262.477	0.474426	0.022123	0.0467713	0.0186787	0.00613722	0.0937102
264.471	0.0147705	0.0222119	0.0469448	0.0187398	0.0061559	0.0940524
266.464	0.395142	0.0223013	0.0471192	0.0188012	0.00617466	0.0943963
268.458	0.275757	0.0223913	0.0472945	0.0188628	0.0061935	0.094742
270.45	0.596619	0.0224817	0.0474707	0.0189248	0.00621242	0.0950896
272.442	0.577637	0.0225727	0.0476478	0.018987	0.00623142	0.095439
274.433	0.678772	0.0226642	0.0478259	0.0190495	0.00625051	0.0957901
276.424	0.420166	0.0227563	0.048005	0.0191123	0.00626967	0.0961432
278.414	0.641785	0.0228488	0.0481849	0.0191754	0.00628892	0.0964981
280.403	0.163513	0.0229419	0.0483659	0.0192387	0.00630825	0.0968548
282.392	0.525574	0.0230356	0.0485478	0.0193024	0.00632766	0.0972134
284.381	0.627747	0.0231297	0.0487307	0.0193664	0.00634716	0.097574
286.368	0.3302	0.0232245	0.0489145	0.0194306	0.00636674	0.0979364
288.356	0.592896	0.0233197	0.0490994	0.0194952	0.00638641	0.0983007
290.342	0.395813	0.0234156	0.0492852	0.0195601	0.00640616	0.098667
292.328	0.179016	0.023512	0.049472	0.0196253	0.006426	0.0990352
294.313	0.362549	0.0236089	0.0496598	0.0196907	0.00644592	0.0994054
296.298	0.326416	0.0237065	0.0498487	0.0197565	0.00646593	0.0997776
298.282	0.250549	0.0238046	0.0500385	0.0198226	0.00648603	0.100152
300.266	0.635132	0.0239032	0.0502294	0.019889	0.00650622	0.100528
302.249	0.720154	0.0240025	0.0504214	0.0199557	0.00652649	0.100906
304.231	0.705627	0.0241024	0.0506143	0.0200227	0.00654686	0.101286
306.213	0.591675	0.0242028	0.0508083	0.0200901	0.00656731	0.101669
308.195	0.518372	0.0243038	0.0510034	0.0201578	0.00658785	0.102053
310.175	0.585999	0.0244055	0.0511995	0.0202257	0.00660848	0.102439
312.155	0.534607	0.0245077	0.0513967	0.020294	0.00662921	0.102828
314.135	0.784729	0.0246105	0.051595	0.0203627	0.00665002	0.103218
316.114	0.837036	0.024714	0.0517944	0.0204316	0.00667093	0.103611
318.092	1.03351	0.0248181	0.0519948	0.0205009	0.00669193	0.104006
320.07	0.554443	0.0249228	0.0521964	0.0205705	0.00671302	0.104403
322.047	0.000183105	0.0250281	0.0523991	0.0206405	0.0067342	0.104802
324.023	0.219177	0.0251341	0.0526028	0.0207108	0.00675548	0.105203
325.999	0.800781	0.0252407	0.0528078	0.0207814	0.00677686	0.105607
327.975	1.04425	0.0253479	0.0530138	0.0208523	0.00679833	0.106012
329.949	0.112	0.0254558	0.053221	0.0209236	0.00681989	0.10642
331.924	0.201843	0.0255644	0.0534293	0.0209953	0.00684156	0.106831
333.897	0.773254	0.0256736	0.0536388	0.0210673	0.00686331	0.107243
335.87	0.445679	0.0257834	0.0538495	0.0211396	0.00688517	0.107658
337.843	0.378967	0.025894	0.0540613	0.0212123	0.00690712	0.108075
339.815	0.612915	0.0260052	0.0542744	0.0212853	0.00692918	0.108494
341.786	0.787415	0.0261171	0.0544886	0.0213587	0.00695133	0.108916
343.757	0.402405	0.0262297	0.054704	0.0214324	0.00697358	0.10934
345.727	0.277832	0.026343	0.0549207	0.0215066	0.00699593	0.109766
347.696	0.173706	0.0264569	0.0551385	0.021581	0.00701838	0.110195
349.665	0.369873	0.0265716	0.0553576	0.0216558	0.00704094	0.110626
351.634	0.326294	0.026687	0.0555779	0.021731	0.00706359	0.11106
353.601	0.603088	0.0268031	0.0557995	0.0218066	0.00708635	0.111496
355.569	0.00012207	0.0269199	0.0560223	0.0218825	0.00710921	0.111934
357.535	0.55658	0.0270374	0.0562464	0.0219588	0.00713218	0.112375
359.501	0.853455	0.0271557	0.0564718	0.0220355	0.00715525	0.112818
361.467	0.130432	0.0272747	0.0566984	0.0221126	0.00717842	0.113264
363.432	0.447754	0.0273945	0.0569264	0.02219	0.00720171	0.113713
365.396	0.52533	0.027515	0.0571556	0.0222678	0.00722509	0.114163
367.36	0.523132	0.0276362	0.0573862	0.022346	0.00724859	0.114617
369.323	0.601135	0.0277582	0.0576181	0.0224246	0.00727219	0.115073
371.285	0.459106	0.027881	0.0578513	0.0225036	0.0072959	0.115532
373.247	0.397339	0.0280046	0.0580859	0.0225829	0.00731972	0.115993
375.209	0.715759	0.0281289	0.0583218	0.0226627	0.00734365	0.116457
377.17	0.454346	0.0282541	0.0585591	0.0227428	0.00736769	0.116924
379.13	0.133179	0.02838	0.0587977	0.0228234	0.00739184	0.117393
381.09	0.272217	0.0285067	0.0590378	0.0229044	0.00741611	0.117865
383.049	0.57135	0.0286342	0.0592792	0.0229857	0.00744048	0.11834
385.007	0.350708	0.0287626	0.0595221	0.0230675	0.00746497	0.118817
386.965	0.510315	0.0288918	0.0597663	0.0231497	0.00748957	0.119297
388.922	0.550049	0.0290218	0.060012	0.0232323	0.00751429	0.11978
390.879	0.329956	0.0291526	0.0602592	0.0233153	0.00753912	0.120266
392.835	0.450073	0.0292842	0.0605078	0.0233987	0.00756407	0.120755
394.791	0.510315	0.0294168	0.0607578	0.0234826	0.00758913	0.121246
396.746	0.230713	0.0295501	0.0610093	0.0235668	0.00761432	0.121741
398.701	0.271362	0.0296844	0.0612623	0.0236515	0.00763961	0.122238
400.655	0.0521851	0.0298195	0.0615168	0.0237367	0.00766503	0.122738
402.608	0.373169	0.0299555	0.0617728	0.0238222	0.00769057	0.123241
404.561	0.734314	0.0300923	0.0620303	0.0239082	0.00771623	0.123747
406.513	0.375732	0.0302301	0.0622894	0.0239947	0.00774201	0.124256
408.465	1.15735	0.0303688	0.06255	0.0240815	0.00776791	0.124768
410.416	0.399109	0.0305083	0.0628121	0.0241689	0.00779393	0.125283
412.366	0.121094	0.0306488	0.0630758	0.0242566	0.00782008	0.125801
414.316	0.643311	0.0307902	0.0633411	0.0243449	0.00784635	0.126323
416.265	0.545715	0.0309326	0.063608	0.0244335	0.00787274	0.126847
418.214	0.448425	0.0310758	0.0638765	0.0245226	0.00789926	0.127374
420.162	0.931396	0.0312201	0.0641466	0.0246122	0.00792591	0.127905
422.11	0.154602	0.0313653	0.0644184	0.0247023	0.00795268	0.128439
424.057	0.858154	0.0315114	0.0646917	0.0247928	0.00797958	0.128976
426.003	0.201965	0.0316585	0.0649668	0.0248838	0.00800661	0.129516
427.949	0.506104	0.0318066	0.0652435	0.0249752	0.00803377	0.130059
429.895	0.490723	0.0319557	0.0655219	0.0250671	0.00806106	0.130606
431.839	0.555725	0.0321058	0.0658019	0.0251595	0.00808848	0.131156
433.784	0.221191	0.0322569	0.0660837	0.0252524	0.00811604	0.131709
435.727	0.587219	0.032409	0.0663672	0.0253458	0.00814372	0.132266
437.67	0.353943	0.0325622	0.0666525	0.0254397	0.00817154	0.132826
439.613	0.421509	0.0327163	0.0669395	0.025534	0.0081995	0.133389
441.555	0.170227	0.0328716	0.0672282	0.0256288	0.00822758	0.133956
443.496	0.000244141	0.0330278	0.0675188	0.0257242	0.00825581	0.134527
445.437	0.420044	0.0331852	0.0678111	0.02582	0.00828417	0.1351
447.377	0.659912	0.0333436	0.0681053	0.0259164	0.00831267	0.135678
449.317	0.320007	0.033503	0.0684012	0.0260132	0.00834131	0.136259
451.256	0.160278	0.0336636	0.068699	0.0261106	0.00837009	0.136843
453.194	0.320679	0.0338253	0.0689987	0.0262085	0.00839901	0.137431
455.132	0.461365	0.0339881	0.0693002	0.0263069	0.00842807	0.138023
457.07	0.322144	0.034152	0.0696036	0.0264058	0.00845727	0.138619
459.006	0.523132	0.034317	0.0699089	0.0265052	0.00848662	0.139218
460.943	0.184387	0.0344832	0.0702161	0.0266052	0.00851611	0.139821
462.878	0.68573	0.0346505	0.0705253	0.0267057	0.00854575	0.140427
464.813	0.527283	0.034819	0.0708363	0.0268068	0.00857553	0.141038
466.748	0.629028	0.0349886	0.0711494	0.0269083	0.00860546	0.141652
468.682	0.291077	0.0351595	0.0714644	0.0270105	0.00863554	0.14227
470.615	0.733276	0.0353315	0.0717814	0.0271132	0.00866576	0.142892
472.548	0.335693	0.0355048	0.0721005	0.0272164	0.00869614	0.143518
474.48	0.398376	0.0356792	0.0724215	0.0273202	0.00872667	0.144148
476.412	0.281372	0.0358549	0.0727446	0.0274245	0.00875735	0.144781
478.343	0.464539	0.0360318	0.0730698	0.0275294	0.00878818	0.145419
480.274	0.268127	0.03621	0.073397	0.0276349	0.00881917	0.146061
482.204	0.291931	0.0363894	0.0737264	0.027741	0.00885031	0.146707
484.133	0.0761108	0.0365701	0.0740578	0.0278476	0.0088816	0.147357
486.062	0.360657	0.0367521	0.0743914	0.0279548	0.00891306	0.148011
487.991	0.0456543	0.0369353	0.0747271	0.0280626	0.00894467	0.14867
489.919	0.131165	0.0371199	0.075065	0.0281709	0.00897644	0.149332
491.846	0.0372314	0.0373058	0.0754051	0.0282799	0.00900837	0.149999
493.772	0.0839844	0.0374931	0.0757474	0.0283895	0.00904047	0.15067
495.699	0.371521	0.0376816	0.0760919	0.0284997	0.00907272	0.151346
497.624	0.300171	0.0378716	0.0764387	0.0286104	0.00910514	0.152026
499.549	0.149963	0.0380629	0.0767877	0.0287218	0.00913772	0.15271
501.474	6.10352e-05	0.0382556	0.077139	0.0288338	0.00917047	0.153399
503.397	0.36676	0.0384497	0.0774926	0.0289464	0.00920338	0.154092
505.321	0.0143433	0.0386452	0.0778485	0.0290597	0.00923646	0.15479
507.243	0.343018	0.0388421	0.0782068	0.0291735	0.00926972	0.155492
509.166	0.593079	0.0390405	0.0785674	0.029288	0.00930314	0.156199
511.087	0.2854	0.0392403	0.0789304	0.0294031	0.00933673	0.156911
513.008	0.381897	0.0394415	0.0792958	0.0295189	0.00937049	0.157627
514.929	0.219116	0.0396443	0.0796636	0.0296353	0.00940443	0.158348
516.849	0.00012207	0.0398485	0.0800339	0.0297524	0.00943854	0.159073
518.768	0.240356	0.0400543	0.0804066	0.0298701	0.00947283	0.159804
520.687	0.480896	0.0402616	0.0807819	0.0299885	0.0095073	0.160539
522.605	0.681458	0.0404704	0.0811596	0.0301076	0.00954194	0.161279
524.523	0.122253	0.0406807	0.0815399	0.0302273	0.00957676	0.162025
526.44	0.823303	0.0408927	0.0819227	0.0303477	0.00961177	0.162775
528.357	0.40448	0.0411062	0.0823081	0.0304687	0.00964695	0.16353
530.273	0.465881	0.0413213	0.082696	0.0305905	0.00968232	0.16429
532.189	0.00738525	0.041538	0.0830866	0.0307129	0.00971787	0.165055
534.103	0.329224	0.0417563	0.0834799	0.0308361	0.00975361	0.165826
536.018	0.451172	0.0419763	0.0838758	0.0309599	0.00978954	0.166602
537.932	0.773438	0.042198	0.0842744	0.0310845	0.00982565	0.167383
539.845	0.275879	0.0424213	0.0846757	0.0312097	0.00986195	0.168169
541.758	0.498596	0.0426463	0.0850798	0.0313357	0.00989845	0.16896
543.67	0.461487	0.0428731	0.0854866	0.0314624	0.00993513	0.169757
545.582	0.684753	0.0431015	0.0858962	0.0315898	0.00997201	0.17056
547.493	0.24823	0.0433317	0.0863087	0.031718	0.0100091	0.171367
549.403	0.0720825	0.0435637	0.0867239	0.0318469	0.0100464	0.172181
551.313	0.65625	0.0437975	0.0871421	0.0319765	0.0100838	0.173
553.223	0.480835	0.044033	0.0875631	0.0321069	0.0101215	0.173824
555.131	0.445801	0.0442704	0.087987	0.032238	0.0101594	0.174655
557.04	0.491272	0.0445096	0.0884139	0.0323699	0.0101974	0.175491
558.948	0.317383	0.0447506	0.0888438	0.0325025	0.0102357	0.176333
560.855	0.324097	0.0449935	0.0892766	0.032636	0.0102742	0.17718
562.761	0.571655	0.0452383	0.0897125	0.0327702	0.0103129	0.178034
564.668	0.300293	0.045485	0.0901514	0.0329052	0.0103517	0.178893
566.573	0.15033	0.0457337	0.0905935	0.0330409	0.0103908	0.179759
568.478	0.442688	0.0459843	0.0910386	0.0331775	0.0104302	0.180631
570.383	0.239136	0.0462369	0.0914869	0.0333149	0.0104697	0.181508
572.287	0.32019	0.0464914	0.0919383	0.0334531	0.0105094	0.182392
574.19	0.000183105	0.046748	0.0923929	0.0335921	0.0105494	0.183282
576.093	0.439453	0.0470066	0.0928508	0.0337319	0.0105895	0.184179
577.995	0.558533	0.0472672	0.0933119	0.0338725	0.0106299	0.185082
579.897	0.481995	0.0475299	0.0937763	0.034014	0.0106705	0.185991
581.798	0.429688	0.0477947	0.094244	0.0341563	0.0107113	0.186906
583.699	0.399658	0.0480617	0.0947151	0.0342995	0.0107524	0.187829
585.599	0.490967	0.0483307	0.0951895	0.0344435	0.0107936	0.188757
587.498	0.383423	0.048602	0.0956674	0.0345883	0.0108351	0.189693
589.397	0.556702	0.0488754	0.0961487	0.0347341	0.0108769	0.190635
591.296	0.390625	0.049151	0.0966335	0.0348807	0.0109188	0.191584
593.193	0.165161	0.0494288	0.0971217	0.0350281	0.010961	0.19254
595.091	0.420166	0.0497089	0.0976136	0.0351765	0.0110034	0.193502
596.988	0.315552	0.0499913	0.098109	0.0353258	0.0110461	0.194472
598.884	0.151428	0.050276	0.098608	0.0354759	0.011089	0.195449
600.78	0.46759	0.0505629	0.0991107	0.035627	0.0111321	0.196433
602.675	0.544067	0.0508523	0.099617	0.035779	0.0111754	0.197424
604.569	0.500793	0.051144	0.100127	0.0359319	0.011219	0.198422
606.463	0.497864	0.0514381	0.100641	0.0360857	0.0112629	0.199428
608.357	0.155212	0.0517347	0.101159	0.0362404	0.011307	0.200441
610.25	0.332764	0.0520337	0.10168	0.0363962	0.0113513	0.201461
612.142	0.150574	0.0523352	0.102205	0.0365528	0.0113959	0.202489
614.034	0.288513	0.0526392	0.102734	0.0367104	0.0114407	0.203525
615.926	0.466797	0.0529457	0.103268	0.036869	0.0114858	0.204568
617.817	0.405151	0.0532548	0.103805	0.0370286	0.0115312	0.205619
619.707	0.463806	0.0535664	0.104346	0.0371891	0.0115768	0.206678
621.597	0.462646	0.0538807	0.104891	0.0373506	0.0116226	0.207745
623.486	0.561646	0.0541977	0.10544	0.0375131	0.0116687	0.20882
625.374	0.240784	0.0545173	0.105994	0.0376767	0.0117151	0.209903
627.263	0.540161	0.0548396	0.106551	0.0378412	0.0117618	0.210994
629.15	0.219727	0.0551646	0.107113	0.0380068	0.0118087	0.212093
631.037	0.459473	0.0554924	0.107679	0.0381733	0.0118558	0.213201
632.924	0.47937	0.055823	0.10825	0.038341	0.0119033	0.214317
634.81	0.279419	0.0561565	0.108824	0.0385096	0.011951	0.215441
636.695	0.0797729	0.0564927	0.109403	0.0386794	0.011999	0.216574
638.58	0.000183105	0.0568319	0.109987	0.0388502	0.0120472	0.217716
640.464	0.700439	0.057174	0.110575	0.039022	0.0120958	0.218867
642.348	0.580933	0.0575191	0.111167	0.039195	0.0121446	0.220026
644.231	0.881531	0.0578671	0.111765	0.039369	0.0121937	0.221194
646.114	0.562317	0.0582182	0.112366	0.0395441	0.0122431	0.222372
647.996	0.42334	0.0585723	0.112973	0.0397204	0.0122927	0.223558
649.878	0.524536	0.0589295	0.113584	0.0398977	0.0123427	0.224754
651.759	0.645935	0.0592899	0.1142	0.0400762	0.0123929	0.225959
653.639	0.207458	0.0596534	0.11482	0.0402558	0.0124435	0.227173
655.519	0.529297	0.0600201	0.115446	0.0404366	0.0124943	0.228397
657.399	0.171204	0.06039	0.116076	0.0406185	0.0125455	0.22963
659.278	0.233459	0.0607632	0.116712	0.0408016	0.0125969	0.230873
661.156	0.375916	0.0611397	0.117352	0.0409858	0.0126486	0.232126
663.034	0.238464	0.0615196	0.117997	0.0411713	0.0127007	0.233389
664.912	0.261169	0.0619028	0.118648	0.0413579	0.012753	0.234662
666.788	0.304077	0.0622895	0.119304	0.0415458	0.0128057	0.235944
668.665	0.487366	0.0626796	0.119964	0.0417348	0.0128586	0.237238
670.54	0.270874	0.0630733	0.120631	0.0419251	0.0129119	0.238541
672.416	0.634705	0.0634705	0.121302	0.0421166	0.0129655	0.239855
674.29	0.338867	0.0638713	0.121979	0.0423093	0.0130194	0.241179
676.164	0.563477	0.0642757	0.122661	0.0425034	0.0130736	0.242514
678.038	0.448425	0.0646838	0.123349	0.0426986	0.0131282	0.24386
679.911	0.633972	0.0650956	0.124043	0.0428952	0.0131831	0.245216
681.784	0	0.0655111	0.124742	0.043093	0.0132383	0.246584
683.656	0.558411	0.0659305	0.125446	0.0432922	0.0132938	0.247963
685.527	0.477051	0.0663537	0.126157	0.0434926	0.0133497	0.249353
687.398	0.575867	0.0667809	0.126873	0.0436944	0.0134059	0.250754
689.268	0.474854	0.0672119	0.127595	0.0438975	0.0134625	0.252167
691.138	0.554077	0.067647	0.128323	0.0441019	0.0135194	0.253591
693.008	0.593384	0.0680861	0.129057	0.0443077	0.0135766	0.255027
694.877	0.312988	0.0685293	0.129797	0.0445149	0.0136342	0.256475
696.745	0.292725	0.0689766	0.130543	0.0447234	0.0136921	0.257935
698.613	0.392578	0.0694281	0.131295	0.0449334	0.0137504	0.259407
700.48	0.312744	0.0698839	0.132054	0.0451447	0.0138091	0.260891
702.346	0.152954	0.0703439	0.132819	0.0453574	0.0138681	0.262388
704.213	0.913391	0.0708083	0.13359	0.0455716	0.0139274	0.263897
706.078	0.294067	0.0712771	0.134368	0.0457872	0.0139872	0.265419
707.943	0.474854	0.0717504	0.135152	0.0460043	0.0140473	0.266954
709.808	0.815857	0.0722281	0.135943	0.0462229	0.0141077	0.268501
711.672	0.137085	0.0727104	0.13674	0.0464429	0.0141686	0.270062
713.536	0.378418	0.0731974	0.137544	0.0466644	0.0142298	0.271636
715.398	0	0.073689	0.138355	0.0468874	0.0142914	0.273223
717.261	0.441772	0.0741853	0.139173	0.0471119	0.0143534	0.274824
719.123	0.60376	0.0746865	0.139998	0.047338	0.0144158	0.276438
720.984	0.805969	0.0751925	0.14083	0.0475656	0.0144785	0.278067
722.845	0.56842	0.0757034	0.141669	0.0477948	0.0145417	0.279709
724.706	0.631104	0.0762193	0.142516	0.0480255	0.0146052	0.281366
726.565	0.493835	0.0767402	0.143369	0.0482578	0.0146691	0.283036
728.425	0.496765	0.0772662	0.14423	0.0484917	0.0147335	0.284722
730.283	0	0.0777974	0.145099	0.0487273	0.0147982	0.286421
732.142	0.783508	0.0783339	0.145974	0.0489644	0.0148634	0.288136
733.999	0.47113	0.0788756	0.146858	0.0492033	0.014929	0.289866
735.857	0.558899	0.0794227	0.147749	0.0494437	0.014995	0.291611
737.713	0.428711	0.0799753	0.148648	0.0496859	0.0150614	0.293371
739.569	0.360107	0.0805334	0.149555	0.0499297	0.0151282	0.295147
741.425	0.472595	0.081097	0.15047	0.0501752	0.0151954	0.296938
743.28	0.465881	0.0816663	0.151393	0.0504225	0.0152631	0.298745
745.135	0.599792	0.0822413	0.152325	0.0506715	0.0153312	0.300569
746.989	0.414307	0.0828222	0.153264	0.0509222	0.0153998	0.302408
748.842	0.489319	0.0834089	0.154212	0.0511747	0.0154688	0.304264
750.695	0.624756	0.0840015	0.155168	0.051429	0.0155382	0.306137
752.548	0.400513	0.0846002	0.156133	0.0516851	0.0156081	0.308026
754.4	0.436768	0.0852051	0.157106	0.0519431	0.0156785	0.309933
756.251	0.153198	0.0858161	0.158089	0.0522028	0.0157492	0.311857
758.102	0.369934	0.0864333	0.15908	0.0524644	0.0158205	0.313798
759.952	0.407043	0.087057	0.16008	0.0527279	0.0158922	0.315757
761.802	0.584351	0.0876871	0.161089	0.0529932	0.0159644	0.317733
763.652	0.361877	0.0883237	0.162107	0.0532605	0.0160371	0.319728
765.501	0.0996704	0.0889669	0.163135	0.0535297	0.0161102	0.321741
767.349	0.0977173	0.0896169	0.164172	0.0538008	0.0161838	0.323773
769.197	0.435913	0.0902736	0.165218	0.0540738	0.0162579	0.325823
771.044	0.474365	0.0909372	0.166274	0.0543489	0.0163325	0.327893
772.891	0.392944	0.0916079	0.16734	0.0546259	0.0164076	0.329981
774.737	0.371765	0.0922856	0.168416	0.054905	0.0164831	0.332089
776.583	0.250732	0.0929704	0.169501	0.055186	0.0165592	0.334217
778.428	0.549927	0.0936626	0.170597	0.0554692	0.0166358	0.336365
780.272	0.829346	0.0943621	0.171703	0.0557544	0.0167129	0.338533
782.117	0.448914	0.0950691	0.17282	0.0560417	0.0167905	0.340721
783.96	0.40863	0.0957837	0.173946	0.0563311	0.0168686	0.34293
785.803	0.288513	0.0965059	0.175084	0.0566226	0.0169473	0.34516
787.646	0.348572	0.097236	0.176232	0.0569163	0.0170264	0.347411
789.488	0.648926	0.0979739	0.177391	0.0572121	0.0171061	0.349683
791.33	0.929321	0.0987199	0.178561	0.0575102	0.0171864	0.351977
793.171	0.609924	0.0994739	0.179742	0.0578104	0.0172672	0.354294
795.011	0.350708	0.100236	0.180935	0.0581129	0.0173485	0.356632
796.851	0.451782	0.101007	0.182138	0.0584177	0.0174304	0.358993
798.691	0.292908	0.101786	0.183354	0.0587247	0.0175128	0.361377
800.53	0.554321	0.102574	0.184581	0.059034	0.0175959	0.363785
802.368	0.455933	0.10337	0.18582	0.0593456	0.0176794	0.366215
804.206	0.357666	0.104175	0.187071	0.0596596	0.0177636	0.36867
806.044	0.679626	0.10499	0.188334	0.059976	0.0178483	0.371148
807.881	0.741882	0.105813	0.189609	0.0602947	0.0179336	0.373651
809.717	0.444336	0.106646	0.190897	0.0606159	0.0180195	0.376178
811.553	0.287048	0.107487	0.192198	0.0609395	0.018106	0.378731
813.388	0.309937	0.108339	0.193511	0.0612655	0.0181931	0.381309
815.223	0.533203	0.1092	0.194837	0.0615941	0.0182808	0.383912
817.057	0.896729	0.110071	0.196177	0.0619251	0.0183691	0.386542
818.891	0.7005	0.110951	0.197529	0.0622587	0.018458	0.389197
820.725	0.564758	0.111842	0.198896	0.0625949	0.0185475	0.39188
822.557	0.169312	0.112743	0.200275	0.0629336	0.0186377	0.39459
824.39	0.474304	0.113654	0.201669	0.063275	0.0187285	0.397327
826.221	0.379822	0.114576	0.203077	0.063619	0.0188199	0.400091
828.053	0.145874	0.115509	0.204498	0.0639656	0.018912	0.402884
829.884	0.992554	0.116452	0.205934	0.0643149	0.0190047	0.405706
831.714	0.00012207	0.117406	0.207385	0.064667	0.0190981	0.408556
833.544	0.155823	0.118371	0.20885	0.0650218	0.0191921	0.411436
835.373	0.274841	0.119348	0.210331	0.0653794	0.0192868	0.414345
837.201	0.578369	0.120336	0.211826	0.0657398	0.0193822	0.417285
839.03	0.166077	0.121336	0.213337	0.066103	0.0194783	0.420255
840.857	0.375977	0.122348	0.214864	0.0664691	0.0195751	0.423256
842.685	0.367371	0.123372	0.216406	0.066838	0.0196725	0.426288
844.511	0.559753	0.124407	0.217964	0.0672099	0.0197707	0.429352
846.337	0.733032	0.125456	0.219538	0.0675847	0.0198695	0.432448
848.163	0.626953	0.126517	0.221129	0.0679625	0.0199691	0.435577
849.988	0.641541	0.12759	0.222736	0.0683434	0.0200694	0.438739
851.813	0.476501	0.128677	0.224361	0.0687272	0.0201704	0.441935
853.637	0.311951	0.129776	0.226002	0.0691141	0.0202722	0.445165
855.461	0.387756	0.130889	0.227661	0.0695042	0.0203747	0.448429
857.284	0.0639038	0.132016	0.229337	0.0698973	0.0204779	0.451728
859.106	0.300415	0.133156	0.231031	0.0702937	0.0205819	0.455063
860.929	0.837158	0.134311	0.232743	0.0706932	0.0206867	0.458434
862.75	0.454224	0.135479	0.234473	0.071096	0.0207922	0.461841
864.571	0.371582	0.136663	0.236222	0.071502	0.0208986	0.465285
866.392	0.0690918	0.13786	0.23799	0.0719114	0.0210057	0.468767
868.212	0.40686	0.139073	0.239777	0.072324	0.0211136	0.472287
870.032	0.284912	0.140301	0.241583	0.0727401	0.0212223	0.475846
871.851	0.623047	0.141544	0.243409	0.0731595	0.0213318	0.479444
873.669	0.081543	0.142802	0.245254	0.0735824	0.0214421	0.483081
875.487	0.00012207	0.144077	0.24712	0.0740088	0.0215533	0.486759
877.305	0.200073	0.145368	0.249007	0.0744387	0.0216652	0.490478
879.122	0.199036	0.146675	0.250914	0.0748722	0.0217781	0.494239
880.938	0.0425415	0.147998	0.252842	0.0753092	0.0218917	0.498042
882.754	0.270203	0.149339	0.254792	0.0757499	0.0220063	0.501887
884.57	0.0401611	0.150697	0.256763	0.0761943	0.0221217	0.505776
886.385	0.17157	0.152072	0.258756	0.0766423	0.022238	0.509709
888.2	0.303955	0.153465	0.260772	0.0770942	0.0223551	0.513686
890.014	0.437195	0.154876	0.26281	0.0775498	0.0224732	0.517709
891.827	0.131165	0.156306	0.264871	0.0780092	0.0225921	0.521778
893.64	0.625671	0.157754	0.266956	0.0784725	0.022712	0.525894
895.453	0.140686	0.159221	0.269064	0.0789398	0.0228328	0.530057
897.265	0.556152	0.160707	0.271196	0.079411	0.0229545	0.534268
899.076	0.0919189	0.162213	0.273352	0.0798862	0.0230772	0.538529
900.887	0.148071	0.163738	0.275534	0.0803654	0.0232008	0.542838
902.698	0.384583	0.165284	0.27774	0.0808487	0.0233254	0.547198
904.508	0.401367	0.166851	0.279972	0.0813362	0.0234509	0.55161
906.317	0.138428	0.168438	0.282229	0.0818278	0.0235774	0.556073
908.126	0.115723	0.170047	0.284513	0.0823237	0.023705	0.560589
909.935	0.513245	0.171677	0.286824	0.0828239	0.0238335	0.565158
911.743	0.511047	0.17333	0.289161	0.0833284	0.023963	0.569782
913.55	0.10907	0.175004	0.291526	0.0838372	0.0240935	0.574461
915.357	0.287292	0.176702	0.293919	0.0843505	0.0242251	0.579196
917.164	0.185669	0.178422	0.29634	0.0848682	0.0243577	0.583988
918.97	0.34436	0.180166	0.29879	0.0853905	0.0244914	0.588838
920.775	0.0431519	0.181934	0.301268	0.0859173	0.0246261	0.593746
922.581	0.284973	0.183727	0.303777	0.0864487	0.0247619	0.598714
924.385	0.346802	0.185544	0.306316	0.0869849	0.0248988	0.603743
926.189	0.42865	0.187386	0.308885	0.0875257	0.0250368	0.608833
927.993	0.23053	0.189254	0.311485	0.0880713	0.0251758	0.613986
929.796	0.212341	0.191148	0.314117	0.0886218	0.0253161	0.619203
931.598	0.0741577	0.193068	0.31678	0.0891771	0.0254574	0.624483
933.4	0.255981	0.195016	0.319477	0.0897374	0.0255999	0.62983
935.202	0.0778198	0.196991	0.322206	0.0903027	0.0257435	0.635243
937.003	0.119751	0.198994	0.324969	0.0908731	0.0258884	0.640724
938.803	0.40155	0.201025	0.327765	0.0914486	0.0260344	0.646273
940.603	0.303406	0.203085	0.330597	0.0920292	0.0261816	0.651893
942.403	0.325195	0.205175	0.333464	0.0926151	0.02633	0.657584
944.202	0.467041	0.207294	0.336366	0.0932063	0.0264796	0.663346
946.001	0.348877	0.209445	0.339305	0.0938029	0.0266304	0.669183
947.799	0.0307617	0.211626	0.34228	0.0944049	0.0267825	0.675093
949.596	0.432617	0.213838	0.345293	0.0950123	0.0269359	0.68108
951.393	0.114441	0.216083	0.348345	0.0956253	0.0270905	0.687144
953.19	0.236267	0.218361	0.351435	0.096244	0.0272465	0.693286
954.986	0.558105	0.220672	0.354564	0.0968683	0.0274037	0.699508
956.782	0.439941	0.223016	0.357734	0.0974983	0.0275623	0.705811
958.577	0.981812	0.225396	0.360944	0.0981342	0.0277221	0.712196
960.371	0.183655	0.22781	0.364195	0.0987759	0.0278834	0.718665
962.166	0.125488	0.23026	0.367489	0.0994237	0.028046	0.725219
963.959	0.0673218	0.232747	0.370825	0.100077	0.0282099	0.731859
965.752	0.309143	0.235271	0.374205	0.100737	0.0283753	0.738588
967.545	0.610962	0.237832	0.377629	0.101403	0.0285421	0.745406
969.337	0.992859	0.240432	0.381098	0.102075	0.0287103	0.752315
971.129	0.314697	0.243071	0.384612	0.102754	0.0288799	0.759317
972.92	0.636536	0.24575	0.388174	0.103439	0.029051	0.766413
974.711	0.478333	0.248469	0.391782	0.10413	0.0292236	0.773605
976.501	0.640198	0.25123	0.395439	0.104828	0.0293976	0.780895
978.291	-0.0180054	0.254033	0.399144	0.105533	0.0295732	0.788283
980.08	0.543884	0.256879	0.402899	0.106244	0.0297503	0.795773
981.869	0.465759	0.259768	0.406705	0.106962	0.0299289	0.803365
983.657	0.607605	0.262702	0.410562	0.107687	0.0301091	0.811061
985.444	0.529419	0.265681	0.414472	0.108419	0.0302909	0.818863
987.232	0.691223	0.268706	0.418435	0.109158	0.0304742	0.826774
989.019	0.573059	0.271778	0.422453	0.109905	0.0306592	0.834795
990.805	0.734985	0.274898	0.426525	0.110658	0.0308458	0.842927
992.591	0.63678	0.278067	0.430654	0.111419	0.0310341	0.851174
994.376	0.65863	0.281285	0.43484	0.112187	0.031224	0.859536
996.161	0.560425	0.284554	0.439084	0.112962	0.0314156	0.868016
997.945	0.882263	0.287875	0.443387	0.113745	0.031609	0.876616
999.729	0.764099	0.291247	0.447751	0.114536	0.0318041	0.885338
1001.51	0.626038	0.294673	0.452176	0.115335	0.0320009	0.894185
1003.3	0.927856	0.298154	0.456663	0.116141	0.0321995	0.903158
1005.08	0.449646	0.30169	0.461214	0.116956	0.0323999	0.91226
1006.86	0.951477	0.305282	0.46583	0.117778	0.0326021	0.921492
1008.64	0.693359	0.308932	0.470512	0.118609	0.0328061	0.930859
1010.42	0.975159	0.31264	0.475261	0.119448	0.033012	0.940361
1012.2	0.837036	0.316408	0.480078	0.120295	0.0332198	0.950001
1013.98	1.03888	0.320237	0.484965	0.121151	0.0334295	0.959782
1015.76	0.80072	0.324128	0.489923	0.122015	0.0336411	0.969707
1017.54	1.10254	0.328081	0.494953	0.122888	0.0338546	0.979777
1019.32	0.724365	0.332099	0.500057	0.12377	0.0340702	0.989996
1021.1	0.926208	0.336182	0.505235	0.124661	0.0342877	1.00037
1022.87	0.748108	0.340332	0.51049	0.125561	0.0345073	1.01089
1024.65	0.509949	0.344549	0.515823	0.12647	0.0347289	1.02157
1026.43	1.03174	0.348835	0.521235	0.127389	0.0349526	1.03241
1028.2	0.673584	0.353192	0.526728	0.128316	0.0351784	1.04342
1029.98	0.715454	0.35762	0.532303	0.129254	0.0354063	1.05458
1031.75	1.17725	0.362121	0.537962	0.130201	0.0356363	1.06592
1033.53	0.87915	0.366697	0.543707	0.131157	0.0358686	1.07743
1035.3	1.44098	0.371348	0.549538	0.132124	0.036103	1.08911
1037.08	1.1828	0.376075	0.555459	0.133101	0.0363397	1.10097
1038.85	0.944641	0.380881	0.56147	0.134088	0.0365786	1.11302
1040.62	0.74646	0.385767	0.567573	0.135085	0.0368199	1.12524
1042.4	0.768311	0.390734	0.57377	0.136092	0.0370634	1.13766
1044.17	1.21021	0.395783	0.580063	0.13711	0.0373093	1.15027
1045.94	1.23206	0.400917	0.586454	0.138139	0.0375576	1.16307
1047.71	1.03387	0.406136	0.592944	0.139179	0.0378083	1.17607
1049.48	1.17572	0.411442	0.599536	0.140229	0.0380614	1.18927
1051.25	1.03754	0.416836	0.606232	0.141291	0.038317	1.20268
1053.02	1.33936	0.42232	0.613033	0.142364	0.0385751	1.21629
1054.79	1.04126	0.427896	0.619942	0.143449	0.0388357	1.23012
1056.56	1.14307	0.433565	0.626961	0.144545	0.0390989	1.24417
1058.32	0.864929	0.439329	0.634093	0.145653	0.0393648	1.25844
1060.09	1.18677	0.445189	0.641338	0.146773	0.0396332	1.27293
1061.86	1.26855	0.451147	0.648701	0.147905	0.0399043	1.28766
1063.62	1.19043	0.457204	0.656182	0.149049	0.0401782	1.30261
1065.39	1.2923	0.463362	0.663785	0.150205	0.0404547	1.31781
1067.16	1.43414	0.469623	0.671512	0.151374	0.0407341	1.33324
1068.92	1.43597	0.475989	0.679365	0.152556	0.0410162	1.34893
1070.69	1.41779	0.48246	0.687347	0.153751	0.0413013	1.36486
1072.45	1.51959	0.489038	0.695461	0.154959	0.0415892	1.38105
1074.21	1.36145	0.495726	0.70371	0.15618	0.04188	1.3975
1075.98	1.46332	0.502525	0.712095	0.157415	0.0421738	1.41421
1077.74	0.985168	0.509436	0.720621	0.158663	0.0424706	1.43119
1079.5	1.867	0.51646	0.729289	0.159925	0.0427705	1.44845
1081.26	1.50885	0.523601	0.738104	0.161201	0.0430735	1.46598
1083.02	0.990662	0.530858	0.747067	0.162491	0.0433795	1.4838
1084.79	1.4325	0.538234	0.756182	0.163796	0.0436888	1.5019
1086.55	2.1344	0.545731	0.765453	0.165115	0.0440013	1.5203
1088.31	1.73621	0.553349	0.774882	0.16645	0.0443171	1.539
1090.06	1.51807	0.56109	0.784473	0.167799	0.0446361	1.558
1091.82	1.55988	0.568955	0.794229	0.169163	0.0449586	1.57731
1093.58	1.6817	0.576947	0.804154	0.170543	0.0452844	1.59693
1095.34	1.70355	0.585066	0.814252	0.171939	0.0456137	1.61687
1097.1	2.08545	0.593314	0.824525	0.17335	0.0459465	1.63714
1098.85	1.58728	0.601691	0.834978	0.174778	0.0462828	1.65773
1100.61	1.66907	0.6102	0.845615	0.176222	0.0466227	1.67866
1102.37	1.6109	0.618841	0.856439	0.177682	0.0469663	1.69993
1104.12	1.91278	0.627615	0.867455	0.179159	0.0473135	1.72154
1105.88	1.7746	0.636523	0.878666	0.180654	0.0476646	1.74351
1107.63	1.89648	0.645566	0.890078	0.182165	0.0480194	1.76583
1109.39	2.15833	0.654745	0.901694	0.183694	0.0483781	1.78851
1111.14	2.18011	0.66406	0.913518	0.185241	0.0487407	1.81156
1112.89	2.12195	0.673512	0.925556	0.186806	0.0491073	1.83498
1114.65	2.28381	0.683101	0.937811	0.18839	0.0494779	1.85878
1116.4	2.24567	0.692829	0.950289	0.189992	0.0498527	1.88296
1118.15	2.0675	0.702693	0.962994	0.191612	0.0502315	1.90753
1119.9	2.06934	0.712696	0.975932	0.193252	0.0506146	1.93249
1121.65	2.07117	0.722836	0.989107	0.194911	0.0510019	1.95786
1123.4	2.11304	0.733113	1.00252	0.19659	0.0513936	1.98362
1125.15	1.89484	0.743526	1.01619	0.198289	0.0517897	2.0098
1126.9	1.57666	0.754076	1.03011	0.200008	0.0521903	2.03638
1128.65	2.63855	0.76476	1.04429	0.201748	0.0525954	2.06339
1130.4	2.1604	0.775577	1.05873	0.203508	0.053005	2.09082
1132.15	2.42224	0.786527	1.07344	0.20529	0.0534194	2.11868
1133.89	2.08405	0.797607	1.08843	0.207093	0.0538385	2.14697
1135.64	2.40588	0.808815	1.1037	0.208918	0.0542624	2.1757
1137.39	3.12775	0.820149	1.11926	0.210765	0.0546912	2.20487
1139.13	2.42963	0.831607	1.13511	0.212634	0.055125	2.23448
1140.88	2.59143	0.843185	1.15127	0.214526	0.0555637	2.26454
1142.62	2.83331	0.85488	1.16773	0.216441	0.0560076	2.29506
1144.37	2.55511	0.866689	1.18451	0.21838	0.0564567	2.32604
1146.11	2.59692	0.878608	1.20161	0.220342	0.0569111	2.35747
1147.86	2.29877	0.890631	1.21904	0.222329	0.0573708	2.38937
1149.6	2.30066	0.902756	1.2368	0.224339	0.057836	2.42173
1151.34	2.48248	0.914975	1.25491	0.226375	0.0583067	2.45456
1153.09	2.42432	0.927285	1.27336	0.228436	0.058783	2.48787
1154.83	2.72614	0.939678	1.29218	0.230523	0.0592649	2.52164
1156.57	2.96802	0.952148	1.31135	0.232635	0.0597527	2.55589
1158.31	2.96985	0.964689	1.33091	0.234774	0.0602464	2.59062
1160.05	2.85175	0.977292	1.35084	0.236939	0.060746	2.62582
1161.79	2.57355	0.98995	1.37116	0.239132	0.0612517	2.6615
1163.53	2.75537	1.00266	1.39188	0.241352	0.0617636	2.69765
1165.27	2.85724	1.0154	1.41301	0.2436	0.0622817	2.73429
1167.01	2.81903	1.02817	1.43455	0.245877	0.0628062	2.7714
1168.75	2.4809	1.04096	1.45651	0.248182	0.0633372	2.80899
1170.48	2.92279	1.05375	1.47891	0.250517	0.0638747	2.84705
1172.22	2.72461	1.06654	1.50174	0.252881	0.064419	2.88558
1173.96	2.94641	1.07932	1.52502	0.255275	0.06497	2.92459
1175.69	2.98828	1.09207	1.54877	0.2577	0.0655279	2.96407
1177.43	3.1701	1.10478	1.57298	0.260156	0.0660929	3.00401
1179.17	3.27191	1.11744	1.59766	0.262643	0.066665	3.04441
1180.9	2.3938	1.13003	1.62284	0.265162	0.0672444	3.08527
1182.64	2.63562	1.14254	1.64851	0.267714	0.0678311	3.12659
1184.37	3.23749	1.15495	1.67468	0.270298	0.0684253	3.16835
1186.1	2.97931	1.16725	1.70137	0.272916	0.0690272	3.21056
1187.84	3.38116	1.17943	1.72858	0.275568	0.0696368	3.25321
1189.57	3.44299	1.19146	1.75632	0.278254	0.0702544	3.2963
1191.3	3.54486	1.20334	1.78461	0.280976	0.0708799	3.3398
1193.03	3.48669	1.21504	1.81345	0.283732	0.0715137	3.38374
1194.76	3.46851	1.22655	1.84285	0.286525	0.0721557	3.42808
1196.49	3.63037	1.23785	1.87282	0.289354	0.0728062	3.47283
1198.22	3.73218	1.24893	1.90337	0.29222	0.0734653	3.51798
1199.95	3.65399	1.25976	1.93451	0.295124	0.0741331	3.56352
1201.68	3.41589	1.27033	1.96625	0.298066	0.0748098	3.60945
1203.41	3.43774	1.28062	1.99859	0.301046	0.0754956	3.65575
1205.14	3.37958	1.29061	2.03155	0.304066	0.0761906	3.70242
1206.87	3.64142	1.30029	2.06513	0.307126	0.076895	3.74945
1208.6	3.70325	1.30964	2.09934	0.310226	0.077609	3.79682
1210.32	3.60504	1.31864	2.13419	0.313368	0.0783327	3.84454
1212.05	3.62695	1.32728	2.16969	0.316551	0.0790662	3.89259
1213.78	3.52881	1.33553	2.20584	0.319776	0.0798099	3.94096
1215.5	3.83063	1.34339	2.24265	0.323044	0.0805638	3.98965
1217.23	3.89246	1.35083	2.28012	0.326356	0.0813281	4.03864
1218.95	3.79425	1.35785	2.31827	0.329712	0.0821031	4.08793
1220.68	3.9361	1.36442	2.35708	0.333113	0.082889	4.13751
1222.4	3.55798	1.37054	2.39658	0.336559	0.0836858	4.18736
1224.12	3.95984	1.37619	2.43675	0.340052	0.0844939	4.23748
1225.85	4.22168	1.38135	2.47761	0.343591	0.0853135	4.28787
1227.57	3.9635	1.38603	2.51915	0.347177	0.0861447	4.3385
1229.29	4.34534	1.39021	2.56137	0.350812	0.0869878	4.38937
1231.01	4.46716	1.39387	2.60427	0.354496	0.087843	4.44048
1232.74	4.16907	1.39702	2.64785	0.358229	0.0887106	4.49181
1234.46	4.07086	1.39964	2.69211	0.362012	0.0895907	4.54335
1236.18	4.31268	1.40173	2.73703	0.365846	0.0904836	4.59509
1237.9	4.39453	1.40329	2.78262	0.369732	0.0913896	4.64703
1239.62	4.4364	1.40431	2.82886	0.37367	0.0923089	4.69915
1241.33	4.33826	1.40479	2.87574	0.377662	0.0932418	4.75143
1243.05	4.6001	1.40473	2.92325	0.381707	0.0941885	4.80387
1244.77	4.98193	1.40413	2.97138	0.385806	0.0951493	4.85646
1246.49	4.30377	1.40299	3.0201	0.389961	0.0961245	4.90918
1248.21	4.38562	1.40131	3.06941	0.394172	0.0971144	4.96201
1249.92	4.36743	1.39911	3.11927	0.39844	0.0981192	5.01494
1251.64	4.86932	1.39638	3.16967	0.402765	0.0991393	5.06795
1253.35	5.21112	1.39313	3.22058	0.407148	0.100175	5.12103
1255.07	5.35297	1.38937	3.27196	0.41159	0.101226	5.17415
1256.78	4.83478	1.38511	3.32379	0.416093	0.102294	5.22728
1258.5	5.27661	1.38035	3.37603	0.420655	0.103378	5.28041
1260.21	4.77844	1.37512	3.42864	0.425279	0.10448	5.33351
1261.93	5.24036	1.36941	3.48158	0.429965	0.105598	5.38655
1263.64	5.86218	1.36325	3.5348	0.434714	0.106734	5.43949
1265.35	5.12402	1.35664	3.58826	0.439526	0.107888	5.49231
1267.06	5.28583	1.3496	3.6419	0.444403	0.10906	5.54497
1268.78	5.40771	1.34215	3.69567	0.449345	0.110251	5.59741
1270.49	5.4895	1.3343	3.74951	0.454352	0.111461	5.64962
1272.2	5.21143	1.32606	3.80335	0.459426	0.11269	5.70153
1273.91	5.23322	1.31745	3.85713	0.464568	0.113939	5.75309
1275.62	5.79504	1.3085	3.91078	0.469777	0.115209	5.80426
1277.33	5.55688	1.29921	3.96422	0.475055	0.116499	5.85498
1279.04	5.49872	1.2896	4.01738	0.480403	0.117811	5.90519
1280.74	6.16058	1.27969	4.07017	0.485821	0.119144	5.95482
1282.45	5.82245	1.2695	4.12251	0.491309	0.1205	6.00382
1284.16	5.7843	1.25905	4.17431	0.49687	0.121878	6.0521
1285.87	6.30609	1.24834	4.22548	0.502502	0.123279	6.09961
1287.57	5.84796	1.23741	4.27594	0.508208	0.124704	6.14626
1289.28	5.62976	1.22626	4.32557	0.513987	0.126153	6.19197
1290.99	5.69159	1.21492	4.37429	0.51984	0.127627	6.23667
1292.69	6.55353	1.20339	4.422	0.525768	0.129125	6.28028
1294.4	5.75531	1.1917	4.46858	0.531771	0.13065	6.32271
1296.1	5.87714	1.17987	4.51395	0.537851	0.132201	6.36387
1297.81	5.57898	1.1679	4.558	0.544006	0.13378	6.40368
1299.51	6.14081	1.15582	4.60062	0.550239	0.135386	6.44206
1301.21	6.38263	1.14363	4.64171	0.556549	0.13702	6.47891
1302.92	6.26453	1.13136	4.68117	0.562937	0.138683	6.51415
1304.62	6.16638	1.11902	4.71891	0.569403	0.140375	6.5477
1306.32	6.82819	1.10661	4.75481	0.575947	0.142098	6.57947
1308.02	6.45007	1.09416	4.78879	0.582571	0.143852	6.60937
1309.72	6.59186	1.08168	4.82075	0.589274	0.145638	6.63734
1311.42	5.93372	1.06917	4.85061	0.596056	0.147456	6.66329
1313.12	6.15558	1.05665	4.87827	0.602919	0.149308	6.68715
1314.82	6.45746	1.04414	4.90367	0.60986	0.151194	6.70886
1316.52	6.75928	1.03163	4.92672	0.616882	0.153114	6.72835
1318.22	6.24109	1.01915	4.94736	0.623984	0.155071	6.74556
1319.92	6.02295	1.0067	4.96552	0.631166	0.157063	6.76045
1321.62	6.34473	0.994282	4.98116	0.638427	0.159094	6.77297
1323.31	6.36664	0.981916	4.99423	0.645768	0.161163	6.78307
1325.01	6.26849	0.969606	5.00468	0.653189	0.163271	6.79074
1326.71	6.45032	0.957359	5.01248	0.660689	0.16542	6.79595
1328.4	6.33215	0.945182	5.01762	0.668267	0.16761	6.79868
1330.1	6.19397	0.933082	5.02008	0.675924	0.169843	6.79893
1331.79	6.55579	0.921064	5.01985	0.683658	0.17212	6.79669
1333.49	6.15771	0.909135	5.01693	0.69147	0.174441	6.79198
1335.18	6.65955	0.8973	5.01134	0.699357	0.176807	6.78481
1336.88	6.02136	0.885563	5.0031	0.707321	0.179221	6.7752
1338.57	6.7832	0.873929	4.99223	0.715358	0.181683	6.7632
1340.26	6.48505	0.862402	4.97877	0.72347	0.184195	6.74884
1341.96	6.30682	0.850985	4.96277	0.731653	0.186757	6.73217
1343.65	6.60876	0.839682	4.94428	0.739908	0.189372	6.71324
1345.34	6.25055	0.828496	4.92335	0.748232	0.19204	6.69212
1347.03	6.01239	0.81743	4.90005	0.756624	0.194764	6.66887
1348.72	6.67426	0.806486	4.87446	0.765083	0.197543	6.64357
1350.41	6.13605	0.795666	4.84664	0.773606	0.200381	6.61629
1352.1	6.35791	0.784971	4.81669	0.782192	0.203278	6.58713
1353.79	6.19977	0.774405	4.78468	0.790838	0.206237	6.55616
1355.48	6.34161	0.763967	4.75072	0.799543	0.209258	6.52349
1357.17	6.34344	0.753659	4.71489	0.808303	0.212345	6.48919
1358.86	6.26526	0.743482	4.67728	0.817117	0.215497	6.45338
1360.54	6.06714	0.733437	4.63801	0.825982	0.218719	6.41615
1362.23	6.18896	0.723524	4.59717	0.834894	0.22201	6.3776
1363.92	6.19086	0.713743	4.55486	0.843851	0.225374	6.33782
1365.6	6.27264	0.704095	4.51118	0.852849	0.228812	6.29693
1367.29	6.33447	0.694579	4.46623	0.861885	0.232327	6.25502
1368.98	6.21631	0.685196	4.42012	0.870955	0.23592	6.2122
1370.66	6.03815	0.675944	4.37295	0.880056	0.239595	6.16855
1372.35	5.88	0.666825	4.32482	0.889184	0.243353	6.12418
1374.03	6.02191	0.657837	4.27582	0.898334	0.247197	6.07919
1375.71	5.88373	0.648979	4.22605	0.907501	0.251129	6.03366
1377.4	6.34552	0.640251	4.1756	0.916683	0.255153	5.98769
1379.08	5.62738	0.631652	4.12457	0.925872	0.259271	5.94137
1380.76	5.88922	0.623182	4.07304	0.935066	0.263485	5.89477
1382.44	5.97101	0.614838	4.02109	0.944257	0.267799	5.84799
1384.13	6.23291	0.60662	3.96881	0.953442	0.272216	5.80109
1385.81	5.97473	0.598527	3.91628	0.962614	0.276739	5.75416
1387.49	6.11658	0.590558	3.86356	0.971768	0.281371	5.70726
1389.17	5.45844	0.582712	3.81074	0.980898	0.286116	5.66047
1390.85	5.38025	0.574986	3.75788	0.989997	0.290977	5.61384
1392.53	5.32208	0.567381	3.70503	0.999059	0.295958	5.56743
1394.21	5.48395	0.559894	3.65227	1.00808	0.301063	5.52131
1395.88	4.78583	0.552524	3.59965	1.01705	0.306295	5.47552
1397.56	5.62762	0.54527	3.54722	1.02596	0.31166	5.43011
1399.24	5.34949	0.538129	3.49503	1.03481	0.31716	5.38513
1400.92	5.79132	0.531102	3.44313	1.04358	0.322802	5.34062
1402.59	5.11316	0.524186	3.39156	1.05228	0.328588	5.29661
1404.27	5.39502	0.51738	3.34036	1.06089	0.334525	5.25316
1405.95	4.83685	0.510682	3.28957	1.06941	0.340617	5.21028
1407.62	5.01868	0.50409	3.23922	1.07783	0.34687	5.168
1409.3	5.08051	0.497604	3.18933	1.08613	0.353288	5.12636
1410.97	5.00232	0.491221	3.13995	1.09432	0.359878	5.08537
1412.65	4.64417	0.484941	3.09109	1.10238	0.366645	5.04506
1414.32	5.50604	0.478761	3.04278	1.11031	0.373596	5.00545
1415.99	4.60791	0.47268	2.99503	1.1181	0.380736	4.96655
1417.67	4.54974	0.466697	2.94787	1.12574	0.388073	4.92838
1419.34	4.81158	0.460809	2.9013	1.13322	0.395614	4.89094
1421.01	4.53339	0.455016	2.85535	1.14053	0.403365	4.85427
1422.68	4.59521	0.449316	2.81003	1.14767	0.411335	4.81835
1424.35	4.43713	0.443708	2.76534	1.15462	0.41953	4.7832
1426.02	5.01892	0.438189	2.72129	1.16139	0.42796	4.74883
1427.69	4.46075	0.432759	2.67789	1.16795	0.436632	4.71523
1429.36	4.52258	0.427416	2.63514	1.17431	0.445556	4.68243
1431.03	4.10443	0.422158	2.59306	1.18046	0.454741	4.65041
1432.7	4.5863	0.416985	2.55163	1.18638	0.464196	4.61919
1434.37	4.38818	0.411894	2.51086	1.19207	0.473932	4.58876
1436.04	4.57001	0.406885	2.47076	1.19752	0.48396	4.55913
1437.71	4.49182	0.401956	2.43132	1.20274	0.494289	4.5303
1439.37	4.47363	0.397105	2.39253	1.2077	0.504931	4.50226
1441.04	4.23547	0.392331	2.3544	1.2124	0.5159	4.47503
1442.71	4.4173	0.387634	2.31692	1.21684	0.527206	4.4486
1444.37	4.1792	0.38301	2.28009	1.22101	0.538863	4.42297
1446.04	4.00104	0.37846	2.2439	1.2249	0.550885	4.39815
1447.7	4.12286	0.373983	2.20835	1.22852	0.563285	4.37414
1449.37	4.18469	0.369575	2.17344	1.23184	0.576079	4.35093
1451.03	4.36652	0.365238	2.13914	1.23488	0.589282	4.32854
1452.7	4.50836	0.360968	2.10547	1.23763	0.602911	4.30697
1454.36	4.05023	0.356766	2.0724	1.24007	0.616982	4.28622
1456.02	4.35211	0.352629	2.03994	1.24222	0.631512	4.2663
1457.69	4.55389	0.348557	2.00808	1.24405	0.646521	4.24721
1459.35	4.25574	0.344549	1.9768	1.24559	0.662027	4.22896
1461.01	4.23761	0.340603	1.9461	1.24681	0.67805	4.21156
1462.67	4.59943	0.336719	1.91597	1.24773	0.694612	4.19502
1464.33	4.44128	0.332894	1.8864	1.24833	0.711734	4.17935
1465.99	4.28314	0.329129	1.85738	1.24862	0.729439	4.16457
1467.65	4.125	0.325422	1.82891	1.24859	0.74775	4.15068
1469.31	4.20679	0.321772	1.80098	1.24826	0.766694	4.1377
1470.97	4.48865	0.318178	1.77357	1.24761	0.786294	4.12565
1472.63	4.23047	0.314639	1.74667	1.24665	0.806579	4.11454
1474.29	4.39233	0.311154	1.72029	1.24539	0.827575	4.1044
1475.95	3.81421	0.307722	1.6944	1.24382	0.849313	4.09525
1477.6	4.31604	0.304342	1.669	1.24194	0.871822	4.08711
1479.26	4.35785	0.301013	1.64409	1.23976	0.895134	4.07999
1480.92	4.17969	0.297735	1.61964	1.23729	0.919282	4.07394
1482.57	3.64154	0.294506	1.59566	1.23452	0.944298	4.06898
1484.23	4.22339	0.291326	1.57213	1.23146	0.970219	4.06514
1485.89	4.12524	0.288193	1.54905	1.22812	0.997079	4.06244
1487.54	4.26709	0.285107	1.5264	1.2245	1.02492	4.06092
1489.19	4.06891	0.282067	1.50418	1.2206	1.05377	4.06062
1490.85	4.21075	0.279072	1.48239	1.21643	1.08368	4.06157
1492.5	3.85254	0.276121	1.461	1.212	1.11468	4.06381
1494.16	3.83447	0.273214	1.44002	1.20732	1.14683	4.06738
1495.81	4.23627	0.27035	1.41943	1.20238	1.18015	4.07231
1497.46	3.91809	0.267527	1.39923	1.1972	1.21469	4.07865
1499.11	4.41992	0.264746	1.3794	1.19179	1.2505	4.08644
1500.76	3.88177	0.262006	1.35995	1.18614	1.28762	4.09572
1502.42	4.34363	0.259305	1.34087	1.18028	1.32609	4.10654
1504.07	4.28552	0.256644	1.32214	1.1742	1.36595	4.11893
1505.72	4.4873	0.254021	1.30375	1.16791	1.40726	4.13294
1507.37	4.56915	0.251435	1.28571	1.16143	1.45004	4.14861
1509.02	4.39099	0.248887	1.26801	1.15475	1.49434	4.16599
1510.67	4.27283	0.246375	1.25063	1.14789	1.54021	4.1851
1512.31	4.21466	0.243899	1.23357	1.14086	1.58767	4.20599
1513.96	3.99652	0.241459	1.21682	1.13366	1.63675	4.22869
1515.61	4.71838	0.239052	1.20039	1.1263	1.68749	4.25322
1517.26	4.42023	0.23668	1.18425	1.11879	1.7399	4.27962
1518.9	4.62201	0.234341	1.16841	1.11114	1.794	4.30789
1520.55	4.42389	0.232035	1.15286	1.10335	1.84981	4.33805
1522.2	4.74573	0.229762	1.13758	1.09544	1.90731	4.3701
1523.84	5.00757	0.227519	1.12259	1.08741	1.96651	4.40403
1525.49	4.30945	0.225309	1.10787	1.07927	2.02737	4.43981
1527.13	4.17126	0.223128	1.09341	1.07103	2.08986	4.47742
1528.78	4.35309	0.220978	1.07921	1.06269	2.15394	4.51681
1530.42	4.29492	0.218857	1.06526	1.05426	2.21953	4.5579
1532.07	4.91675	0.216766	1.05156	1.04576	2.28654	4.60062
1533.71	4.59863	0.214703	1.03811	1.03718	2.35487	4.64485
1535.35	4.48047	0.212668	1.02489	1.02853	2.42438	4.69047
1536.99	4.70233	0.21066	1.0119	1.01982	2.49493	4.73732
1538.64	4.96411	0.20868	0.999148	1.01107	2.56632	4.78521
1540.28	4.30597	0.206726	0.986615	1.00227	2.63833	4.83394
1541.92	4.76782	0.204799	0.974301	0.993423	2.71074	4.88327
1543.56	4.36969	0.202898	0.962201	0.984548	2.78326	4.93291
1545.2	4.81152	0.201022	0.950311	0.975646	2.85559	4.98257
1546.84	5.47333	0.19917	0.938626	0.966723	2.9274	5.03192
1548.48	4.4552	0.197344	0.927141	0.957785	2.9983	5.08057
1550.12	4.91699	0.195541	0.915854	0.948836	3.06792	5.12815
1551.76	4.71893	0.193762	0.904759	0.939883	3.13582	5.17423
1553.39	4.64075	0.192007	0.893853	0.93093	3.20156	5.21835
1555.03	5.44257	0.190274	0.883132	0.921983	3.26468	5.26007
1556.67	4.8244	0.188564	0.872591	0.913045	3.32471	5.29891
1558.31	4.64624	0.186877	0.862228	0.904122	3.38116	5.33438
1559.94	5.10803	0.185211	0.852039	0.895217	3.43356	5.36602
1561.58	4.84998	0.183566	0.842019	0.886336	3.48144	5.39336
1563.22	5.05176	0.181943	0.832167	0.877481	3.52436	5.41595
1564.85	5.21362	0.180341	0.822477	0.868657	3.56191	5.43339
1566.49	4.93542	0.178759	0.812947	0.859867	3.59372	5.44529
1568.12	5.13727	0.177197	0.803574	0.851114	3.61945	5.45134
1569.75	4.73914	0.175654	0.794354	0.842402	3.63885	5.45126
1571.39	4.94098	0.174132	0.785284	0.833734	3.6517	5.44485
1573.02	4.74286	0.172628	0.776362	0.825112	3.65787	5.43197
1574.65	4.70465	0.171144	0.767584	0.816539	3.6573	5.41257
1576.29	4.76648	0.169678	0.758947	0.808019	3.65	5.38664
1577.92	5.4483	0.16823	0.75045	0.799552	3.63605	5.35429
1579.55	5.17017	0.1668	0.742087	0.791142	3.61562	5.31565
1581.18	4.91205	0.165388	0.733858	0.782791	3.58892	5.27096
1582.81	5.01385	0.163993	0.72576	0.7745	3.55624	5.22049
1584.44	4.55573	0.162616	0.71779	0.766271	3.51792	5.1646
1586.07	5.19751	0.161255	0.709944	0.758106	3.47435	5.10366
1587.7	4.47937	0.159911	0.702222	0.750007	3.42595	5.03809
1589.33	5.44122	0.158584	0.69462	0.741974	3.37316	4.96834
1590.96	4.90308	0.157272	0.687137	0.73401	3.31646	4.89488
1592.59	5.18494	0.155976	0.679769	0.726115	3.25632	4.81818
1594.22	4.32678	0.154696	0.672515	0.718291	3.19321	4.73871
1595.84	4.90857	0.153431	0.665373	0.710538	3.1276	4.65694
1597.47	4.49042	0.152182	0.658339	0.702857	3.05996	4.57333
1599.1	4.79224	0.150947	0.651413	0.695249	2.9907	4.48831
1600.72	4.79413	0.149727	0.644592	0.687716	2.92026	4.40229
1602.35	3.97595	0.148522	0.637874	0.680256	2.849	4.31566
1603.98	4.23779	0.14733	0.631257	0.672872	2.7773	4.22876
1605.6	3.81964	0.146153	0.62474	0.665562	2.70547	4.14192
1607.23	3.96149	0.144989	0.618319	0.658329	2.63381	4.05545
1608.85	3.90332	0.14384	0.611995	0.651171	2.56258	3.96958
1610.47	3.88519	0.142703	0.605763	0.64409	2.49201	3.88457
1612.1	4.00702	0.14158	0.599624	0.637084	2.42232	3.80061
1613.72	3.74884	0.140469	0.593575	0.630155	2.35366	3.71786
1615.34	3.4707	0.139372	0.587615	0.623303	2.2862	3.63649
1616.96	3.3125	0.138287	0.581742	0.616527	2.22006	3.55662
1618.59	3.53436	0.137215	0.575953	0.609826	2.15534	3.47833
1620.21	3.63623	0.136154	0.570249	0.603203	2.09212	3.40172
1621.83	3.17804	0.135106	0.564627	0.596655	2.03046	3.32685
1623.45	2.77991	0.13407	0.559085	0.590182	1.97042	3.25376
1625.07	2.94171	0.133046	0.553623	0.583785	1.91202	3.18248
1626.69	2.72357	0.132033	0.548238	0.577463	1.85529	3.11302
1628.31	2.82538	0.131031	0.54293	0.571216	1.80023	3.04541
1629.93	2.58728	0.130041	0.537696	0.565044	1.74684	2.97962
1631.55	2.58911	0.129061	0.532536	0.558945	1.69511	2.91566
1633.16	2.23096	0.128093	0.527449	0.552919	1.64503	2.85349
1634.78	1.9328	0.127135	0.522433	0.546967	1.59657	2.79311
1636.4	2.13458	0.126188	0.517486	0.541087	1.54971	2.73447
1638.02	2.07642	0.125251	0.512608	0.535279	1.50441	2.67754
1639.63	2.35834	0.124325	0.507797	0.529543	1.46063	2.6223
1641.25	2.56018	0.123409	0.503052	0.523878	1.41835	2.56869
1642.87	2.20197	0.122503	0.498372	0.518282	1.37752	2.51667
1644.48	1.66382	0.121606	0.493756	0.512757	1.33809	2.46621
1646.1	2.02563	0.120719	0.489203	0.507301	1.30004	2.41726
1647.71	1.82751	0.119842	0.484711	0.501913	1.26331	2.36977
1649.32	1.76935	0.118975	0.480279	0.496593	1.22786	2.32371
1650.94	1.8512	0.118116	0.475908	0.49134	1.19366	2.27902
1652.55	1.89307	0.117267	0.471594	0.486153	1.16065	2.23566
1654.16	1.79486	0.116427	0.467338	0.481032	1.1288	2.19359
1655.78	1.9967	0.115596	0.463139	0.475977	1.09806	2.15277
1657.39	1.59851	0.114774	0.458995	0.470986	1.0684	2.11315
1659	1.52045	0.11396	0.454905	0.466058	1.03977	2.0747
1660.61	1.36224	0.113155	0.450869	0.461194	1.01214	2.03736
1662.22	1.46411	0.112358	0.446886	0.456392	0.985475	2.00111
1663.83	1.1059	0.11157	0.442955	0.451652	0.959728	1.96591
1665.44	1.60773	0.11079	0.439075	0.446972	0.93487	1.93171
1667.05	1.16956	0.110018	0.435244	0.442353	0.910865	1.89848
1668.66	1.31146	0.109254	0.431464	0.437794	0.887682	1.86619
1670.27	1.21332	0.108498	0.427731	0.433293	0.865288	1.83481
1671.88	1.35516	0.10775	0.424046	0.42885	0.843652	1.8043
1673.49	1.25696	0.107009	0.420408	0.424464	0.822746	1.77463
1675.1	1.55878	0.106276	0.416817	0.420136	0.80254	1.74577
1676.7	1.34064	0.105551	0.41327	0.415863	0.783008	1.71769
1678.31	0.842529	0.104833	0.409768	0.411645	0.764123	1.69037
1679.92	1.16437	0.104122	0.40631	0.407482	0.74586	1.66377
1681.52	1.18616	0.103418	0.402895	0.403373	0.728195	1.63788
1683.13	0.92804	0.102721	0.399523	0.399317	0.711105	1.61267
1684.73	0.689819	0.102032	0.396192	0.395313	0.694567	1.5881
1686.34	0.911682	0.101349	0.392903	0.391361	0.67856	1.56417
1687.94	1.01355	0.100673	0.389654	0.38746	0.663064	1.54085
1689.55	1.25537	0.100004	0.386445	0.38361	0.648059	1.51812
1691.15	0.517212	0.0993419	0.383275	0.379809	0.633525	1.49595
1692.75	0.819031	0.098686	0.380143	0.376057	0.619447	1.47433
1694.36	1.00092	0.0980366	0.37705	0.372354	0.605805	1.45324
1695.96	0.562744	0.0973935	0.373994	0.368698	0.592583	1.43267
1697.56	0.984619	0.0967568	0.370974	0.36509	0.579766	1.41259
1699.16	0.606445	0.0961263	0.367991	0.361528	0.567338	1.39298
1700.76	0.808289	0.095502	0.365044	0.358011	0.555285	1.37384
1702.37	0.7901	0.0948837	0.362131	0.35454	0.543593	1.35515
1703.97	0.951965	0.0942714	0.359253	0.351114	0.532249	1.33689
1705.57	0.733765	0.093665	0.356409	0.347731	0.521239	1.31904
1707.17	0.895691	0.0930645	0.353599	0.344392	0.510552	1.30161
1708.76	0.717468	0.0924697	0.350821	0.341095	0.500176	1.28456
1710.36	0.359314	0.0918807	0.348076	0.33784	0.490099	1.2679
1711.96	0.881165	0.0912972	0.345363	0.334627	0.480311	1.2516
1713.56	0.442993	0.0907193	0.342682	0.331455	0.470802	1.23566
1715.16	0.744812	0.090147	0.340031	0.328323	0.461561	1.22006
1716.76	0.646729	0.08958	0.337411	0.325231	0.452579	1.2048
1718.35	0.62854	0.0890183	0.334821	0.322178	0.443847	1.18986
1719.95	0.550354	0.088462	0.332261	0.319163	0.435356	1.17524
1721.55	0.812195	0.0879109	0.32973	0.316187	0.427097	1.16093
1723.14	0.674011	0.0873649	0.327228	0.313248	0.419064	1.1469
1724.74	0.535889	0.086824	0.324754	0.310346	0.411248	1.13317
1726.33	0.497742	0.0862882	0.322308	0.307481	0.403641	1.11972
1727.93	0.299561	0.0857573	0.319889	0.304652	0.396237	1.10653
1729.52	0.581421	0.0852313	0.317498	0.301858	0.389028	1.09361
1731.11	0.563232	0.0847102	0.315133	0.299099	0.382008	1.08095
1732.71	0.42511	0.0841939	0.312795	0.296374	0.375172	1.06853
1734.3	0.226929	0.0836823	0.310482	0.293684	0.368512	1.05636
1735.89	0.308777	0.0831754	0.308195	0.291026	0.362023	1.04442
1737.49	0.51062	0.0826731	0.305933	0.288402	0.355699	1.03271
1739.08	0.55249	0.0821753	0.303696	0.28581	0.349536	1.02122
1740.67	0.474304	0.0816821	0.301484	0.283251	0.343527	1.00994
1742.26	0.61615	0.0811933	0.299296	0.280722	0.337668	0.998879
1743.85	0.157959	0.080709	0.297131	0.278225	0.331955	0.98802
1745.44	0.239868	0.080229	0.29499	0.275759	0.326381	0.977359
1747.03	0.321655	0.0797533	0.292872	0.273322	0.320944	0.966892
1748.62	0.443542	0.0792818	0.290777	0.270916	0.315639	0.956613
1750.21	0.705322	0.0788145	0.288704	0.268539	0.310461	0.946518
1751.8	0.30719	0.0783514	0.286653	0.26619	0.305407	0.936602
1753.39	0.249023	0.0778924	0.284624	0.263871	0.300473	0.926861
1754.97	0.470886	0.0774375	0.282617	0.261579	0.295656	0.917289
1756.56	0.612732	0.0769865	0.280631	0.259315	0.290951	0.907883
1758.15	0.654541	0.0765396	0.278666	0.257078	0.286356	0.898639
1759.74	0.456421	0.0760965	0.276721	0.254868	0.281866	0.889553
1761.32	0.538208	0.0756573	0.274797	0.252685	0.27748	0.88062
1762.91	0.320068	0.0752219	0.272893	0.250528	0.273194	0.871837
1764.49	0.0819702	0.0747904	0.271009	0.248396	0.269004	0.8632
1766.08	0.303772	0.0743625	0.269144	0.24629	0.264909	0.854706
1767.66	0.545593	0.0739384	0.267299	0.244209	0.260905	0.846352
1769.25	0.187439	0.0735179	0.265472	0.242153	0.25699	0.838133
1770.83	0.389282	0.073101	0.263665	0.240121	0.253161	0.830048
1772.42	0.551086	0.0726877	0.261876	0.238113	0.249416	0.822093
1774	0.252991	0.0722779	0.260105	0.236128	0.245753	0.814264
1775.58	0.374817	0.0718716	0.258352	0.234167	0.242168	0.806559
1777.16	0.756653	0.0714688	0.256617	0.232229	0.238661	0.798975
1778.75	0.498474	0.0710694	0.254899	0.230313	0.235228	0.79151
1780.33	0.340332	0.0706734	0.253199	0.22842	0.231868	0.78416
1781.91	0.722168	0.0702807	0.251515	0.226549	0.228579	0.776923
1783.49	0.784058	0.0698913	0.249849	0.224699	0.225358	0.769797
1785.07	0.925842	0.0695051	0.248199	0.222871	0.222204	0.76278
1786.65	0.327698	0.0691223	0.246566	0.221064	0.219116	0.755868
1788.23	0.329529	0.0687425	0.244949	0.219277	0.21609	0.749059
1789.81	0.531372	0.068366	0.243348	0.217511	0.213127	0.742352
1791.39	0.313171	0.0679926	0.241762	0.215766	0.210223	0.735744
1792.97	0.295105	0.0676222	0.240192	0.21404	0.207378	0.729233
1794.55	0.496948	0.067255	0.238638	0.212334	0.20459	0.722816
1796.12	0.498779	0.0668907	0.237099	0.210647	0.201857	0.716493
1797.7	0.440552	0.0665295	0.235574	0.208979	0.199178	0.710261
1799.28	0.502441	0.0661712	0.234065	0.20733	0.196552	0.704118
1800.85	0.144226	0.0658158	0.23257	0.2057	0.193977	0.698063
1802.43	0.62616	0.0654633	0.231089	0.204088	0.191452	0.692093
1804.01	0.627991	0.0651137	0.229623	0.202494	0.188976	0.686207
1805.58	0.449768	0.0647669	0.228171	0.200918	0.186547	0.680403
1807.16	0.491638	0.0644229	0.226732	0.199359	0.184165	0.674679
1808.73	0.793457	0.0640817	0.225307	0.197818	0.181828	0.669034
1810.31	0.435303	0.0637432	0.223896	0.196293	0.179534	0.663467
1811.88	0.477173	0.0634075	0.222498	0.194786	0.177284	0.657976
1813.45	0.179016	0.0630744	0.221114	0.193295	0.175075	0.652559
1815.03	0.280823	0.062744	0.219742	0.191821	0.172908	0.647215
1816.6	0.702698	0.0624162	0.218383	0.190362	0.17078	0.641942
1818.17	0.284485	0.0620911	0.217037	0.18892	0.168691	0.63674
1819.74	-0.0336914	0.0617685	0.215704	0.187493	0.16664	0.631606
1821.32	0.208252	0.0614484	0.214383	0.186082	0.164627	0.62654
1822.89	0.370056	0.0611309	0.213074	0.184686	0.162649	0.62154
1824.46	0.431885	0.0608158	0.211777	0.183306	0.160707	0.616605
1826.03	0.173706	0.0605032	0.210492	0.18194	0.158799	0.611734
1827.6	0.595581	0.0601931	0.209219	0.180589	0.156925	0.606926
1829.17	0.557373	0.0598854	0.207958	0.179252	0.155084	0.602179
1830.74	0.279297	0.0595801	0.206708	0.177929	0.153275	0.597492
1832.31	0.72113	0.0592771	0.205469	0.176621	0.151498	0.592865
1833.88	0.74292	0.0589765	0.204242	0.175327	0.149751	0.588296
1835.44	0.521973	0.0586782	0.203026	0.174046	0.148034	0.583784
1837.01	0.221191	0.0583822	0.201821	0.172779	0.146347	0.579329
1838.58	0.240479	0.0580885	0.200626	0.171525	0.144688	0.574928
1840.15	0.340088	0.0577971	0.199443	0.170284	0.143058	0.570582
1841.71	0.279846	0.0575078	0.19827	0.169057	0.141455	0.566289
1843.28	0.35968	0.0572208	0.197107	0.167842	0.139878	0.562048
1844.85	0.299805	0.0569359	0.195955	0.16664	0.138328	0.557859
1846.41	6.10352e-05	0.0566532	0.194813	0.16545	0.136804	0.55372
1847.98	0.135071	0.0563727	0.193681	0.164273	0.135304	0.549631
1849.54	0.469604	0.0560943	0.192559	0.163108	0.13383	0.545591
1851.11	0.404602	0.0558179	0.191447	0.161955	0.132379	0.541598
1852.67	6.10352e-05	0.0555437	0.190344	0.160814	0.130952	0.537653
1854.23	0.151428	0.0552715	0.189252	0.159684	0.129547	0.533755
1855.8	0.363892	0.0550013	0.188168	0.158566	0.128166	0.529902
1857.36	0.25708	0.0547331	0.187095	0.15746	0.126806	0.526094
1858.92	0.45105	0.054467	0.18603	0.156365	0.125468	0.52233
1860.48	0.425537	0.0542028	0.184975	0.15528	0.124151	0.518609
1862.05	0.0205688	0.0539405	0.183929	0.154207	0.122855	0.514932
1863.61	0.0960693	0.0536802	0.182891	0.153145	0.121579	0.511296
1865.17	0.771851	0.0534219	0.181863	0.152093	0.120323	0.507701
1866.73	0.447998	0.0531654	0.180844	0.151052	0.119086	0.504148
1868.29	0.244507	0.0529108	0.179833	0.150021	0.117869	0.500634
1869.85	0.28125	0.052658	0.17883	0.149001	0.11667	0.49716
1871.41	0.178345	0.0524071	0.177837	0.147991	0.115489	0.493724
1872.97	0.215576	0.0521581	0.176851	0.146991	0.114327	0.490327
1874.53	0.173157	0.0519108	0.175874	0.146	0.113182	0.486967
1876.08	0.450989	0.0516653	0.174905	0.14502	0.112054	0.483644
1877.64	0.508972	0.0514216	0.173945	0.144049	0.110943	0.480358
1879.2	0.147156	0.0511797	0.172992	0.143087	0.109848	0.477107
1880.76	0.765564	0.0509395	0.172047	0.142135	0.10877	0.473892
1882.31	0.484253	0.050701	0.17111	0.141193	0.107707	0.470712
1883.87	0.643005	0.0504643	0.170181	0.140259	0.106661	0.467565
1885.43	0.482056	0.0502292	0.16926	0.139335	0.105629	0.464453
1886.98	0.581238	0.0499958	0.168346	0.138419	0.104612	0.461374
1888.54	0.50061	0.049764	0.16744	0.137513	0.103611	0.458327
1890.09	0.0201416	0.0495339	0.166541	0.136615	0.102623	0.455313
1891.65	0.639893	0.0493055	0.165649	0.135726	0.10165	0.45233
1893.2	0.479797	0.0490786	0.164765	0.134845	0.100691	0.449379
1894.76	0.319885	0.0488533	0.163888	0.133972	0.0997447	0.446458
1896.31	0.240173	0.0486297	0.163018	0.133108	0.0988123	0.443568
1897.86	0.320557	0.0484075	0.162155	0.132253	0.097893	0.440708
1899.41	0.52124	0.048187	0.161299	0.131405	0.0969866	0.437877
1900.97	0.602051	0.047968	0.16045	0.130565	0.0960928	0.435076
1902.52	0.123047	0.0477505	0.159608	0.129733	0.0952115	0.432303
1904.07	0.204224	0.0475345	0.158772	0.128909	0.0943422	0.429558
1905.62	0.62561	0.04732	0.157943	0.128093	0.093485	0.426841
1907.17	0.0671997	0.047107	0.157121	0.127285	0.0926395	0.424152
1908.72	0.188965	0.0468955	0.156305	0.126483	0.0918054	0.42149
1910.27	0.41095	0.0466854	0.155496	0.12569	0.0909828	0.418854
1911.82	0.0531616	0.0464768	0.154693	0.124904	0.0901712	0.416245
1913.37	0.0756226	0.0462696	0.153897	0.124125	0.0893705	0.413661
1914.92	0.498352	0.0460638	0.153106	0.123353	0.0885806	0.411104
1916.47	0.141296	0.0458594	0.152322	0.122588	0.0878011	0.408571
1918.02	0.284485	0.0456564	0.151544	0.12183	0.0870321	0.406063
1919.57	0.407959	0.0454548	0.150773	0.12108	0.0862732	0.40358
1921.11	0.0918579	0.0452545	0.150007	0.120336	0.0855242	0.401121
1922.66	0.215881	0.0450556	0.149247	0.119599	0.0847851	0.398686
1924.21	6.10352e-05	0.0448581	0.148493	0.118868	0.0840556	0.396275
1925.75	0.422974	0.0446618	0.147745	0.118144	0.0833356	0.393886
1927.3	0.126221	0.0444669	0.147002	0.117427	0.0826249	0.391521
1928.84	0.449768	0.0442733	0.146265	0.116716	0.0819234	0.389178
1930.39	0.293274	0.044081	0.145534	0.116012	0.0812308	0.386858
1931.93	0.276794	0.04389	0.144809	0.115313	0.0805471	0.384559
1933.48	0.50061	0.0437002	0.144089	0.114622	0.0798721	0.382283
1935.02	0.5448	0.0435117	0.143374	0.113936	0.0792057	0.380027
1936.57	0.72937	0.0433245	0.142665	0.113256	0.0785476	0.377793
1938.11	0.194397	0.0431385	0.141961	0.112583	0.0778978	0.37558
1939.65	0.359863	0.0429537	0.141263	0.111915	0.0772561	0.373388
1941.2	0.385925	0.0427701	0.14057	0.111253	0.0766225	0.371216
1942.74	0.292603	0.0425878	0.139882	0.110597	0.0759966	0.369064
1944.28	0.000183105	0.0424066	0.139199	0.109947	0.0753785	0.366931
1945.82	0.104431	0.0422266	0.138521	0.109302	0.0747681	0.364819
1947.36	0.408936	0.0420478	0.137849	0.108664	0.074165	0.362725
1948.9	0.17395	0.0418702	0.137181	0.10803	0.0735694	0.360651
1950.44	0.419434	0.0416937	0.136519	0.107402	0.072981	0.358596
1951.98	0.445435	0.0415184	0.135861	0.10678	0.0723997	0.356559
1953.52	0.572266	0.0413441	0.135208	0.106163	0.0718254	0.35454
1955.06	0.639832	0.0411711	0.13456	0.105551	0.071258	0.35254
1956.6	0.388428	0.0409991	0.133916	0.104945	0.0706974	0.350558
1958.14	0.618469	0.0408282	0.133278	0.104344	0.0701435	0.348593
1959.68	0.450806	0.0406585	0.132644	0.103747	0.0695962	0.346646
1961.22	0.507263	0.0404898	0.132014	0.103156	0.0690553	0.344716
1962.75	0.388306	0.0403222	0.13139	0.10257	0.0685208	0.342803
1964.29	6.10352e-05	0.0401556	0.130769	0.101989	0.0679926	0.340907
1965.83	0.529114	0.0399902	0.130154	0.101413	0.0674705	0.339027
1967.36	0.468079	0.0398257	0.129542	0.100842	0.0669545	0.337164
1968.9	0.271606	0.0396624	0.128935	0.100275	0.0664445	0.335318
1970.44	0.43927	0.0395	0.128333	0.0997138	0.0659404	0.333487
1971.97	0.549194	0.0393387	0.127735	0.0991568	0.0654421	0.331672
1973.51	0.180603	0.0391784	0.127141	0.0986045	0.0649495	0.329873
1975.04	0.433044	0.0390191	0.126551	0.0980567	0.0644625	0.328089
1976.58	0.246277	0.0388608	0.125965	0.0975136	0.063981	0.326321
1978.11	0.500183	0.0387034	0.125384	0.0969749	0.063505	0.324567
1979.64	0.234741	0.0385471	0.124807	0.0964406	0.0630344	0.322829
1981.18	0.0697021	0.0383917	0.124234	0.0959108	0.0625691	0.321105
1982.71	0.365173	0.0382373	0.123665	0.0953854	0.062109	0.319396
1984.24	0.140991	0.0380839	0.123099	0.0948642	0.061654	0.317702
1985.77	0.197144	0.0379314	0.122538	0.0943473	0.0612041	0.316021
1987.3	0.193665	0.0377799	0.121981	0.0938347	0.0607592	0.314355
1988.84	0.570435	0.0376292	0.121428	0.0933262	0.0603192	0.312702
1990.37	0.747437	0.0374795	0.120878	0.0928219	0.059884	0.311064
1991.9	0.644775	0.0373308	0.120333	0.0923216	0.0594536	0.309439
1993.43	0.502319	0.0371829	0.119791	0.0918254	0.0590279	0.307827
1994.96	0.00012207	0.037036	0.119253	0.0913332	0.0586068	0.306229
1996.49	0.334595	0.0368899	0.118718	0.0908449	0.0581903	0.304643
1998.01	0.249634	0.0367447	0.118188	0.0903606	0.0577782	0.303071
1999.54	0.485046	0.0366005	0.117661	0.0898801	0.0573707	0.301512
2001.07	0.800903	0.036457	0.117137	0.0894035	0.0569675	0.299965
2002.6	0.517029	0.0363145	0.116617	0.0889307	0.0565686	0.298431
2004.13	0.233521	0.0361728	0.116101	0.0884616	0.0561739	0.296909
2005.65	0.510315	0.036032	0.115588	0.0879962	0.0557834	0.2954
2007.18	0.227356	0.035892	0.115079	0.0875346	0.0553971	0.293903
2008.71	0.22467	0.0357529	0.114573	0.0870765	0.0550148	0.292417
2010.23	0.482178	0.0356145	0.114071	0.0866221	0.0546366	0.290944
2011.76	0.26001	0.0354771	0.113572	0.0861713	0.0542623	0.289482
2013.29	0.218018	0.0353404	0.113076	0.0857239	0.0538919	0.288032
2014.81	0.436218	0.0352045	0.112583	0.0852801	0.0535253	0.286593
2016.33	0.154663	0.0350695	0.112094	0.0848397	0.0531626	0.285166
2017.86	0.433289	0.0349353	0.111609	0.0844028	0.0528035	0.28375
2019.38	0.252075	0.0348018	0.111126	0.0839692	0.0524482	0.282345
2020.91	0.271118	0.0346692	0.110647	0.083539	0.0520965	0.280951
2022.43	0.050293	0.0345373	0.110171	0.0831122	0.0517485	0.279568
2023.95	0.509644	0.0344062	0.109698	0.0826886	0.0514039	0.278196
2025.48	0.209229	0.0342758	0.109228	0.0822682	0.0510628	0.276835
2027	0.368958	0.0341463	0.108761	0.0818511	0.0507252	0.275484
2028.52	0.568848	0.0340175	0.108297	0.0814372	0.050391	0.274143
2030.04	0.188965	0.0338894	0.107837	0.0810264	0.0500602	0.272813
2031.56	0.40918	0.0337621	0.107379	0.0806187	0.0497326	0.271492
2033.08	0.109619	0.0336355	0.106924	0.0802142	0.0494084	0.270182
2034.6	0.290283	0.0335097	0.106473	0.0798127	0.0490873	0.268882
2036.12	0.531128	0.0333846	0.106024	0.0794142	0.0487694	0.267592
2037.64	0.37207	0.0332602	0.105578	0.0790188	0.0484547	0.266312
2039.16	0.253296	0.0331365	0.105135	0.0786263	0.0481431	0.265041
2040.68	0.274658	0.0330136	0.104695	0.0782368	0.0478345	0.26378
2042.2	0.336243	0.0328913	0.104258	0.0778501	0.0475289	0.262528
2043.72	0.65802	0.0327698	0.103824	0.0774664	0.0472263	0.261286
2045.23	0.400024	0.0326489	0.103392	0.0770855	0.0469267	0.260053
2046.75	0.482178	0.0325288	0.102963	0.0767075	0.04663	0.258829
2048.27	0.704651	0.0324093	0.102537	0.0763322	0.0463361	0.257615
2049.79	0.407349	0.0322905	0.102114	0.0759598	0.046045	0.256409
2051.3	0.590332	0.0321724	0.101693	0.07559	0.0457567	0.255212
2052.82	0.333496	0.0320549	0.101275	0.075223	0.0454712	0.254024
2054.33	0.217041	0.0319381	0.10086	0.0748587	0.0451884	0.252845
2055.85	0.480896	0.031822	0.100447	0.0744971	0.0449083	0.251674
2057.36	0.265015	0.0317065	0.100037	0.0741381	0.0446309	0.250512
2058.88	0.169617	0.0315917	0.0996294	0.0737818	0.044356	0.249359
2060.39	0.514587	0.0314775	0.0992245	0.073428	0.0440838	0.248214
2061.91	0.480103	0.031364	0.0988221	0.0730768	0.0438141	0.247077
2063.42	0.36615	0.0312511	0.0984222	0.0727281	0.0435469	0.245948
2064.93	0.532898	0.0311388	0.0980248	0.072382	0.0432822	0.244828
2066.45	0.700439	0.0310272	0.0976299	0.0720383	0.04302	0.243715
2067.96	0.629089	0.0309161	0.0972374	0.0716971	0.0427602	0.242611
2069.47	0.279175	0.0308057	0.0968474	0.0713584	0.0425028	0.241514
2070.98	0.331482	0.0306959	0.0964598	0.0710221	0.0422477	0.240426
2072.49	0.287964	0.0305867	0.0960746	0.0706882	0.041995	0.239345
2074.01	0.00012207	0.0304782	0.0956918	0.0703567	0.0417446	0.238271
2075.52	0.09021	0.0303702	0.0953113	0.0700275	0.0414965	0.237206
2077.03	0.382568	0.0302628	0.0949332	0.0697007	0.0412507	0.236147
2078.54	0.439026	0.030156	0.0945574	0.0693762	0.0410071	0.235097
2080.05	0.439087	0.0300497	0.0941839	0.069054	0.0407656	0.234053
2081.55	0.00012207	0.0299441	0.0938127	0.0687341	0.0405264	0.233017
2083.06	0.486877	0.029839	0.0934437	0.0684164	0.0402893	0.231988
2084.57	0.605896	0.0297346	0.093077	0.0681009	0.0400543	0.230967
2086.08	0.709473	0.0296306	0.0927125	0.0677876	0.0398214	0.229952
2087.59	0.457092	0.0295273	0.0923503	0.0674766	0.0395906	0.228945
2089.1	0.0670166	0.0294245	0.0919902	0.0671677	0.0393618	0.227944
2090.6	0.618408	0.0293222	0.0916323	0.0668609	0.0391351	0.226951
2092.11	0.450806	0.0292206	0.0912765	0.0665563	0.0389104	0.225964
2093.62	0.204102	0.0291194	0.0909229	0.0662538	0.0386876	0.224984
2095.12	0.358032	0.0290188	0.0905714	0.0659534	0.0384668	0.22401
2096.63	0.132568	0.0289188	0.090222	0.065655	0.0382479	0.223044
2098.13	0.547546	0.0288192	0.0898747	0.0653587	0.0380309	0.222084
2099.64	0.222961	0.0287203	0.0895295	0.0650645	0.0378158	0.22113
2101.14	0.49884	0.0286218	0.0891863	0.0647722	0.0376026	0.220183
2102.65	0.294983	0.0285239	0.0888452	0.064482	0.0373912	0.219242
2104.15	0.211426	0.0284265	0.088506	0.0641937	0.0371817	0.218308
2105.65	0.0881958	0.0283296	0.0881689	0.0639074	0.0369739	0.21738
2107.16	0.225281	0.0282332	0.0878338	0.063623	0.0367679	0.216458
2108.66	0.502563	0.0281373	0.0875006	0.0633406	0.0365637	0.215542
2110.16	0.260132	0.0280419	0.0871695	0.0630601	0.0363612	0.214633
2111.66	0.117981	0.0279471	0.0868402	0.0627814	0.0361604	0.213729
2113.17	0.375916	0.0278527	0.0865129	0.0625047	0.0359614	0.212832
2114.67	0.0941772	0.0277589	0.0861875	0.0622297	0.035764	0.21194
2116.17	0.292603	0.0276655	0.085864	0.0619567	0.0355682	0.211054
2117.67	0.0111694	0.0275726	0.0855423	0.0616854	0.0353742	0.210175
2119.17	0.309998	0.0274802	0.0852226	0.061416	0.0351817	0.2093
2120.67	0.509033	0.0273883	0.0849047	0.0611484	0.0349908	0.208432
2122.17	0.128174	0.0272968	0.0845886	0.0608825	0.0348016	0.20757
2123.67	0.207581	0.0272059	0.0842744	0.0606184	0.0346139	0.206713
2125.17	0.427124	0.0271154	0.0839619	0.0603561	0.0344277	0.205861
2126.67	0.206848	0.0270254	0.0836513	0.0600955	0.0342431	0.205015
2128.16	0.666809	0.0269358	0.0833424	0.0598366	0.03406	0.204175
2129.66	0.686829	0.0268467	0.0830354	0.0595794	0.0338785	0.20334
2131.16	0.167175	0.0267581	0.08273	0.0593239	0.0336984	0.20251
2132.66	0.267578	0.0266699	0.0824265	0.05907	0.0335197	0.201686
2134.15	0.528198	0.0265822	0.0821246	0.0588179	0.0333425	0.200867
2135.65	0.0690308	0.0264949	0.0818245	0.0585673	0.0331668	0.200054
2137.15	0.98999	0.0264081	0.081526	0.0583184	0.0329925	0.199245
2138.64	0.49115	0.0263217	0.0812293	0.0580711	0.0328196	0.198442
2140.14	0.432556	0.0262358	0.0809342	0.0578255	0.0326481	0.197644
2141.63	0.294189	0.0261502	0.0806408	0.0575814	0.0324779	0.19685
2143.13	0.355957	0.0260652	0.0803491	0.0573388	0.0323091	0.196062
2144.62	0.37793	0.0259805	0.080059	0.0570979	0.0321417	0.195279
2146.12	0.00012207	0.0258963	0.0797705	0.0568585	0.0319756	0.194501
2147.61	0.180115	0.0258125	0.0794836	0.0566206	0.0318108	0.193728
2149.1	0.280151	0.0257292	0.0791984	0.0563842	0.0316474	0.192959
2150.6	0.000183105	0.0256462	0.0789147	0.0561494	0.0314852	0.192195
2152.09	0.419434	0.0255637	0.0786326	0.055916	0.0313243	0.191437
2153.58	0.45874	0.0254816	0.0783521	0.0556841	0.0311646	0.190682
2155.07	0.438293	0.0253999	0.0780731	0.0554537	0.0310062	0.189933
2156.56	0.217712	0.0253186	0.0777957	0.0552248	0.0308491	0.189188
2158.06	0.397278	0.0252377	0.0775198	0.0549973	0.0306932	0.188448
2159.55	0.117004	0.0251572	0.0772454	0.0547712	0.0305384	0.187712
2161.04	0.196899	0.0250772	0.0769725	0.0545466	0.0303849	0.186981
2162.53	0.0570068	0.0249975	0.0767012	0.0543234	0.0302326	0.186255
2164.02	0.33728	0.0249182	0.0764313	0.0541015	0.0300814	0.185532
2165.51	0.177734	0.0248393	0.0761629	0.0538811	0.0299314	0.184815
2167	0.198303	0.0247608	0.075896	0.053662	0.0297826	0.184101
2168.48	0.39917	0.0246827	0.0756305	0.0534443	0.0296349	0.183392
2169.97	0.00012207	0.0246049	0.0753665	0.0532279	0.0294883	0.182688
2171.46	0.421326	0.0245276	0.0751039	0.0530129	0.0293429	0.181987
2172.95	0.422729	0.0244506	0.0748427	0.0527993	0.0291985	0.181291
2174.44	0.464294	0.024374	0.0745829	0.0525869	0.0290552	0.180599
2175.92	0.325989	0.0242978	0.0743246	0.0523759	0.0289131	0.179911
2177.41	0.467834	0.024222	0.0740676	0.0521661	0.0287719	0.179228
2178.9	0.14978	0.0241465	0.0738121	0.0519576	0.0286319	0.178548
2180.38	0.312073	0.0240714	0.0735579	0.0517504	0.0284929	0.177873
2181.87	0.0545044	0.0239966	0.073305	0.0515445	0.0283549	0.177201
2183.35	0.277161	0.0239223	0.0730535	0.0513399	0.028218	0.176534
2184.84	0.00012207	0.0238482	0.0728034	0.0511364	0.0280821	0.17587
2186.32	0.360046	0.0237746	0.0725546	0.0509343	0.0279472	0.175211
2187.81	0.159973	0.0237013	0.0723071	0.0507333	0.0278133	0.174555
2189.29	0.359924	0.0236283	0.0720609	0.0505336	0.0276804	0.173903
2190.77	0	0.0235557	0.071816	0.050335	0.0275484	0.173255
2192.26	0.397278	0.0234835	0.0715725	0.0501377	0.0274175	0.172611
2193.74	0.414612	0.0234116	0.0713302	0.0499416	0.0272874	0.171971
2195.22	0.152161	0.02334	0.0710892	0.0497466	0.0271584	0.171334
2196.71	0.349915	0.0232688	0.0708495	0.0495528	0.0270303	0.170701
2198.19	0.207947	0.0231979	0.070611	0.0493602	0.0269031	0.170072
2199.67	0.34613	0.0231274	0.0703738	0.0491687	0.0267768	0.169447
2201.15	0.604614	0.0230572	0.0701378	0.0489783	0.0266515	0.168825
2202.63	0.163208	0.0229873	0.069903	0.0487891	0.026527	0.168207
2204.11	0.282043	0.0229178	0.0696695	0.048601	0.0264035	0.167592
2205.59	0.301025	0.0228486	0.0694372	0.0484141	0.0262808	0.166981
2207.07	0.200195	0.0227797	0.0692061	0.0482282	0.026159	0.166373
2208.55	0.219604	0.0227111	0.0689762	0.0480434	0.0260381	0.165769
2210.03	0.179138	0.0226429	0.0687475	0.0478597	0.0259181	0.165168
2211.51	0.698853	0.022575	0.06852	0.0476771	0.0257989	0.164571
2212.99	0.498779	0.0225074	0.0682937	0.0474956	0.0256805	0.163977
2214.46	0.298889	0.0224401	0.0680685	0.0473151	0.025563	0.163387
2215.94	0.279114	0.0223732	0.0678445	0.0471357	0.0254463	0.1628
2217.42	0.0596313	0.0223065	0.0676216	0.0469573	0.0253305	0.162216
2218.9	0.000183105	0.0222402	0.0673999	0.04678	0.0252154	0.161635
2220.37	0.059082	0.0221742	0.0671793	0.0466037	0.0251012	0.161058
2221.85	0.41803	0.0221084	0.0669598	0.0464284	0.0249877	0.160484
2223.33	0.217224	0.022043	0.0667415	0.0462541	0.0248751	0.159914
2224.8	0.676636	0.0219779	0.0665242	0.0460809	0.0247632	0.159346
2226.28	0.256104	0.0219131	0.0663081	0.0459086	0.0246521	0.158782
2227.75	0.0958862	0.0218486	0.0660931	0.0457374	0.0245418	0.158221
2229.23	0.21582	0.0217844	0.0658791	0.0455671	0.0244323	0.157663
2230.7	0.0559082	0.0217205	0.0656663	0.0453978	0.0243235	0.157108
2232.18	0.436096	0.0216568	0.0654545	0.0452294	0.0242154	0.156556
2233.65	0.356628	0.0215935	0.0652438	0.0450621	0.0241081	0.156007
2235.12	0.477234	0.0215305	0.0650341	0.0448956	0.0240015	0.155462
2236.59	0.218018	0.0214677	0.0648255	0.0447302	0.0238957	0.154919
2238.07	0.019043	0.0214053	0.0646179	0.0445656	0.0237905	0.154379
2239.54	0.180237	0.0213431	0.0644114	0.044402	0.0236861	0.153843
2241.01	0.241638	0.0212812	0.0642059	0.0442394	0.0235824	0.153309
2242.48	0.32312	0.0212196	0.0640015	0.0440776	0.0234794	0.152778
2243.95	0.144958	0.0211583	0.063798	0.0439168	0.0233771	0.15225
2245.43	0.266907	0.0210972	0.0635956	0.0437568	0.0232755	0.151725
2246.9	0.349182	0.0210364	0.0633941	0.0435978	0.0231746	0.151203
2248.37	0.0916138	0.0209759	0.0631937	0.0434396	0.0230743	0.150684
2249.84	0.33429	0.0209157	0.0629943	0.0432824	0.0229747	0.150167
2251.31	0.397217	0.0208557	0.0627958	0.043126	0.0228758	0.149653
2252.77	0.260498	0.020796	0.0625983	0.0429705	0.0227775	0.149142
2254.24	0.103943	0.0207366	0.0624018	0.0428158	0.0226799	0.148634
2255.71	0.167786	0.0206775	0.0622063	0.042662	0.022583	0.148129
2257.18	0.371887	0.0206186	0.0620117	0.0425091	0.0224867	0.147626
2258.65	0.256104	0.02056	0.0618181	0.042357	0.022391	0.147126
2260.12	0.0606689	0.0205016	0.0616254	0.0422058	0.0222959	0.146629
2261.58	0.525635	0.0204435	0.0614336	0.0420553	0.0222015	0.146134
2263.05	0.591125	0.0203856	0.0612428	0.0419058	0.0221077	0.145642
2264.52	0.3172	0.0203281	0.0610529	0.041757	0.0220145	0.145152
2265.98	0.503906	0.0202707	0.060864	0.041609	0.0219219	0.144666
2267.45	0.231506	0.0202137	0.0606759	0.0414619	0.0218299	0.144181
2268.91	0.120117	0.0201568	0.0604888	0.0413156	0.0217385	0.1437
2270.38	0.250183	0.0201003	0.0603025	0.04117	0.0216477	0.143221
2271.84	0.362488	0.0200439	0.0601172	0.0410253	0.0215575	0.142744
2273.31	0.0789795	0.0199879	0.0599328	0.0408813	0.0214679	0.14227
2274.77	0	0.019932	0.0597492	0.0407381	0.0213788	0.141798
2276.24	0.215027	0.0198765	0.0595665	0.0405957	0.0212904	0.141329
2277.7	0.170044	0.0198211	0.0593847	0.0404541	0.0212024	0.140862
2279.16	0.125061	0.019766	0.0592038	0.0403132	0.0211151	0.140398
2280.62	0.620483	0.0197112	0.0590237	0.0401731	0.0210283	0.139936
2282.09	0.296326	0.0196565	0.0588445	0.0400338	0.0209421	0.139477
2283.55	0.55249	0.0196022	0.0586662	0.0398951	0.0208564	0.13902
2285.01	0.528931	0.019548	0.0584886	0.0397573	0.0207712	0.138565
2286.47	0.105713	0.0194941	0.058312	0.0396202	0.0206866	0.138113
2287.93	0.362793	0.0194404	0.0581361	0.0394838	0.0206026	0.137663
2289.39	0.28009	0.019387	0.0579611	0.0393481	0.020519	0.137215
2290.85	0.337646	0.0193338	0.057787	0.0392131	0.020436	0.13677
2292.31	0.115417	0.0192808	0.0576136	0.0390789	0.0203535	0.136327
2293.77	0.21344	0.0192281	0.0574411	0.0389454	0.0202715	0.135886
2295.23	0.21167	0.0191756	0.0572694	0.0388126	0.0201901	0.135448
2296.69	0.310059	0.0191233	0.0570984	0.0386804	0.0201091	0.135011
2298.15	0.288696	0.0190712	0.0569283	0.038549	0.0200286	0.134577
2299.61	0.247498	0.0190193	0.056759	0.0384183	0.0199487	0.134145
2301.07	0.0665283	0.0189677	0.0565904	0.0382883	0.0198692	0.133716
2302.53	0.425659	0.0189163	0.0564227	0.0381589	0.0197902	0.133288
2303.98	0.285095	0.0188651	0.0562557	0.0380302	0.0197118	0.132863
2305.44	0.0646362	0.0188142	0.0560895	0.0379022	0.0196338	0.13244
2306.9	0.304321	0.0187634	0.0559241	0.0377749	0.0195562	0.132019
2308.35	0.32428	0.0187129	0.0557594	0.0376482	0.0194792	0.1316
2309.81	0.664368	0.0186625	0.0555955	0.0375222	0.0194026	0.131183
2311.27	0.364624	0.0186124	0.0554324	0.0373968	0.0193265	0.130768
2312.72	0.225098	0.0185625	0.05527	0.0372721	0.0192509	0.130356
2314.18	0.145691	0.0185129	0.0551084	0.037148	0.0191757	0.129945
2315.63	0.206543	0.0184634	0.0549475	0.0370246	0.0191009	0.129536
2317.08	0.42749	0.0184141	0.0547873	0.0369018	0.0190267	0.12913
2318.54	0.488647	0.0183651	0.0546279	0.0367796	0.0189528	0.128725
2319.99	0.53009	0.0183162	0.0544692	0.0366581	0.0188795	0.128323
2321.45	0.551636	0.0182676	0.0543112	0.0365372	0.0188065	0.127922
2322.9	0.373413	0.0182191	0.0541539	0.0364169	0.018734	0.127524
2324.35	0.455444	0.0181709	0.0539974	0.0362972	0.0186619	0.127127
2325.8	0.537659	0.0181228	0.0538416	0.0361781	0.0185903	0.126733
2327.26	6.10352e-05	0.018075	0.0536864	0.0360597	0.0185191	0.12634
2328.71	0.34082	0.0180274	0.053532	0.0359418	0.0184483	0.12595
2330.16	0.381653	0.0179799	0.0533783	0.0358246	0.0183779	0.125561
2331.61	0.442627	0.0179327	0.0532253	0.0357079	0.018308	0.125174
2333.06	0.423828	0.0178856	0.0530729	0.0355918	0.0182384	0.124789
2334.51	0.245239	0.0178388	0.0529213	0.0354763	0.0181693	0.124406
2335.96	0.446777	0.0177921	0.0527703	0.0353614	0.0181006	0.124024
2337.41	0.848572	0.0177456	0.05262	0.0352471	0.0180323	0.123645
2338.86	0.390564	0.0176994	0.0524704	0.0351333	0.0179644	0.123267
2340.31	0.352783	0.0176533	0.0523214	0.0350201	0.0178969	0.122892
2341.76	0.47522	0.0176074	0.0521731	0.0349075	0.0178297	0.122518
2343.21	0.277893	0.0175617	0.0520255	0.0347955	0.017763	0.122146
2344.65	0.62085	0.0175162	0.0518785	0.034684	0.0176967	0.121775
2346.1	0.164062	0.0174708	0.0517322	0.034573	0.0176307	0.121407
2347.55	0.407593	0.0174257	0.0515866	0.0344626	0.0175651	0.12104
2349	0.431458	0.0173807	0.0514415	0.0343528	0.0174999	0.120675
2350.44	0.63562	0.0173359	0.0512972	0.0342435	0.0174351	0.120312
2351.89	0.000183105	0.0172913	0.0511534	0.0341347	0.0173707	0.11995
2353.34	0.583679	0.0172469	0.0510103	0.0340265	0.0173066	0.11959
2354.78	0.431396	0.0172027	0.0508678	0.0339188	0.0172429	0.119232
2356.23	0.461304	0.0171586	0.050726	0.0338117	0.0171796	0.118876
2357.67	0.592712	0.0171147	0.0505847	0.033705	0.0171166	0.118521
2359.12	0.445129	0.017071	0.0504441	0.0335989	0.017054	0.118168
2360.56	0.358337	0.0170275	0.0503041	0.0334933	0.0169917	0.117817
2362	0.252319	0.0169842	0.0501647	0.0333883	0.0169298	0.117467
2363.45	0.306824	0.016941	0.050026	0.0332837	0.0168682	0.117119
2364.89	0.401794	0.016898	0.0498878	0.0331797	0.016807	0.116772
2366.34	0.057251	0.0168552	0.0497502	0.0330761	0.0167462	0.116428
2367.78	0.393066	0.0168125	0.0496133	0.0329731	0.0166856	0.116084
2369.22	0.709229	0.01677	0.0494769	0.0328705	0.0166255	0.115743
2370.66	0.525696	0.0167277	0.0493411	0.0327685	0.0165656	0.115403
2372.1	0.722534	0.0166855	0.0492059	0.0326669	0.0165061	0.115065
2373.55	0.399536	0.0166436	0.0490713	0.0325659	0.016447	0.114728
2374.99	0.636841	0.0166018	0.0489372	0.0324653	0.0163881	0.114392
2376.43	0.0543823	0.0165601	0.0488038	0.0323652	0.0163296	0.114059
2377.87	0.152222	0.0165186	0.0486709	0.0322656	0.0162714	0.113727
2379.31	0.530212	0.0164773	0.0485386	0.0321665	0.0162135	0.113396
2380.75	0.508423	0.0164362	0.0484068	0.0320678	0.016156	0.113067
2382.19	0.40686	0.0163952	0.0482757	0.0319696	0.0160988	0.112739
2383.63	0.0855103	0.0163543	0.048145	0.0318719	0.0160419	0.112413
2385.07	0.30426	0.0163137	0.048015	0.0317747	0.0159853	0.112089
2386.5	0.223328	0.0162732	0.0478854	0.0316779	0.015929	0.111765
2387.94	0.342529	0.0162328	0.0477565	0.0315816	0.015873	0.111444
2389.38	0.221863	0.0161926	0.0476281	0.0314857	0.0158173	0.111124
2390.82	0.381409	0.0161526	0.0475002	0.0313903	0.015762	0.110805
2392.25	0.321167	0.0161127	0.0473729	0.0312953	0.0157069	0.110488
2393.69	0.0210571	0.016073	0.0472461	0.0312008	0.0156522	0.110172
2395.13	0.221191	0.0160334	0.0471198	0.0311067	0.0155977	0.109858
2396.56	0.0814209	0.015994	0.0469941	0.0310131	0.0155435	0.109545
2398	0.0418091	0.0159548	0.0468689	0.0309199	0.0154896	0.109233
2399.44	0.142517	0.0159157	0.0467443	0.0308271	0.0154361	0.108923
2400.87	0.423279	0.0158767	0.0466201	0.0307348	0.0153828	0.108614
2402.31	0.30426	0.0158379	0.0464965	0.0306429	0.0153298	0.108307
2403.74	0.205505	0.0157993	0.0463734	0.0305515	0.015277	0.108001
2405.17	0.426819	0.0157608	0.0462508	0.0304604	0.0152246	0.107697
2406.61	0.268433	0.0157224	0.0461287	0.0303698	0.0151724	0.107393
2408.04	0.610229	0.0156842	0.0460072	0.0302796	0.0151206	0.107092
2409.47	0.412231	0.0156461	0.0458861	0.0301899	0.015069	0.106791
2410.91	0.314392	0.0156082	0.0457655	0.0301005	0.0150176	0.106492
2412.34	0.516846	0.0155705	0.0456455	0.0300116	0.0149666	0.106194
2413.77	0.139526	0.0155328	0.0455259	0.029923	0.0149158	0.105898
2415.2	0.302551	0.0154954	0.0454069	0.0298349	0.0148653	0.105602
2416.64	0.145691	0.015458	0.0452883	0.0297472	0.014815	0.105309
2418.07	0.229248	0.0154208	0.0451702	0.0296599	0.0147651	0.105016
2419.5	0.0531006	0.0153838	0.0450526	0.029573	0.0147153	0.104725
2420.93	0.437256	0.0153469	0.0449355	0.0294865	0.0146659	0.104435
2422.36	0.141846	0.0153101	0.0448188	0.0294003	0.0146167	0.104146
2423.79	0.166809	0.0152735	0.0447027	0.0293146	0.0145677	0.103859
2425.22	0.512329	0.015237	0.044587	0.0292293	0.0145191	0.103572
2426.65	0.198364	0.0152007	0.0444718	0.0291443	0.0144706	0.103287
2428.08	0.145142	0.0151645	0.0443571	0.0290598	0.0144225	0.103004
2429.51	0.372681	0.0151284	0.0442428	0.0289756	0.0143745	0.102721
2430.93	0.361328	0.0150924	0.044129	0.0288918	0.0143269	0.10244
2432.36	0.151367	0.0150566	0.0440157	0.0288084	0.0142794	0.10216
2433.79	0.123718	0.015021	0.0439028	0.0287253	0.0142322	0.101881
2435.22	0.560181	0.0149854	0.0437903	0.0286426	0.0141853	0.101604
2436.64	0.519043	0.01495	0.0436784	0.0285604	0.0141386	0.101327
2438.07	6.10352e-05	0.0149148	0.0435669	0.0284784	0.0140922	0.101052
2439.5	0.149963	0.0148796	0.0434558	0.0283969	0.0140459	0.100778
2440.92	0.241333	0.0148446	0.0433452	0.0283157	0.014	0.100505
2442.35	0.513733	0.0148098	0.043235	0.0282348	0.0139542	0.100234
2443.78	0.627014	0.014775	0.0431253	0.0281544	0.0139087	0.0999634
2445.2	0.460999	0.0147404	0.043016	0.0280743	0.0138634	0.0996941
2446.63	0.515503	0.0147059	0.0429072	0.0279945	0.0138184	0.099426
2448.05	0.230042	0.0146716	0.0427988	0.0279151	0.0137735	0.099159
2449.47	0.285034	0.0146373	0.0426908	0.0278361	0.013729	0.0988931
2450.9	0.200439	0.0146032	0.0425832	0.0277574	0.0136846	0.0986284
2452.32	0.436279	0.0145693	0.0424761	0.027679	0.0136404	0.0983649
2453.74	0.412415	0.0145354	0.0423694	0.027601	0.0135965	0.0981024
2455.17	0.428894	0.0145017	0.0422631	0.0275234	0.0135528	0.097841
2456.59	0.165649	0.0144681	0.0421573	0.0274461	0.0135094	0.0975808
2458.01	0.282715	0.0144346	0.0420519	0.0273691	0.0134661	0.0973217
2459.43	0.620056	0.0144013	0.0419469	0.0272925	0.0134231	0.0970636
2460.86	0.137573	0.014368	0.0418423	0.0272162	0.0133802	0.0968067
2462.28	0.395386	0.0143349	0.0417381	0.0271402	0.0133376	0.0965508
2463.7	0.113403	0.0143019	0.0416343	0.0270646	0.0132952	0.096296
2465.12	0.331604	0.0142691	0.041531	0.0269893	0.013253	0.0960423
2466.54	0.230042	0.0142363	0.041428	0.0269143	0.013211	0.0957897
2467.96	0.468628	0.0142037	0.0413255	0.0268396	0.0131693	0.0955381
2469.38	0.347473	0.0141712	0.0412233	0.0267653	0.0131277	0.0952875
2470.8	0.566467	0.0141388	0.0411216	0.0266913	0.0130863	0.095038
2472.22	0.365662	0.0141065	0.0410202	0.0266177	0.0130452	0.0947896
2473.64	0.105042	0.0140744	0.0409193	0.0265443	0.0130042	0.0945422
2475.05	0.4646	0.0140423	0.0408187	0.0264712	0.0129635	0.0942958
2476.47	0.344299	0.0140104	0.0407186	0.0263985	0.0129229	0.0940504
2477.89	0.184265	0.0139786	0.0406188	0.0263261	0.0128826	0.0938061
2479.31	0.224304	0.0139469	0.0405194	0.026254	0.0128424	0.0935627
2480.72	0.44458	0.0139153	0.0404204	0.0261822	0.0128025	0.0933204
2482.14	0.365051	0.0138839	0.0403218	0.0261107	0.0127627	0.0930791
2483.56	0.365662	0.0138525	0.0402235	0.0260396	0.0127231	0.0928388
2484.97	0.186523	0.0138213	0.0401257	0.0259687	0.0126838	0.0925994
2486.39	0.727478	0.0137902	0.0400282	0.0258981	0.0126446	0.092361
2487.81	0.16864	0.0137591	0.0399311	0.0258278	0.0126056	0.0921237
2489.22	0.490051	0.0137282	0.0398344	0.0257579	0.0125668	0.0918873
2490.64	0.171631	0.0136975	0.039738	0.0256882	0.0125282	0.0916518
2492.05	0.313416	0.0136668	0.039642	0.0256188	0.0124897	0.0914173
2493.46	0.115417	0.0136362	0.0395464	0.0255497	0.0124515	0.0911838
2494.88	0.457581	0.0136057	0.0394511	0.025481	0.0124134	0.0909512
2496.29	6.10352e-05	0.0135754	0.0393562	0.0254125	0.0123755	0.0907196
2497.71	0.599976	0.0135451	0.0392617	0.0253442	0.0123378	0.0904889
2499.12	0.540039	0.013515	0.0391675	0.0252763	0.0123003	0.0902592
2500.53	0.260315	0.013485	0.0390737	0.0252087	0.012263	0.0900304
2501.94	0.420776	0.013455	0.0389803	0.0251413	0.0122258	0.0898025
2503.35	0.441406	0.0134252	0.0388872	0.0250743	0.0121888	0.0895755
2504.77	0.322205	0.0133955	0.0387944	0.0250075	0.012152	0.0893494
2506.18	0.283203	0.0133659	0.038702	0.024941	0.0121154	0.0891243
2507.59	0.324402	0.0133364	0.03861	0.0248747	0.0120789	0.0889
2509	0.445801	0.013307	0.0385183	0.0248088	0.0120426	0.0886767
2510.41	0.627319	0.0132777	0.038427	0.0247431	0.0120065	0.0884543
2511.82	0.229126	0.0132485	0.0383359	0.0246777	0.0119705	0.0882327
2513.23	0.311096	0.0132194	0.0382453	0.0246126	0.0119348	0.088012
2514.64	0.513367	0.0131904	0.038155	0.0245477	0.0118992	0.0877922
2516.05	0.435791	0.0131615	0.038065	0.0244831	0.0118637	0.0875733
2517.46	0.738464	0.0131327	0.0379753	0.0244188	0.0118284	0.0873553
2518.87	0.501404	0.0131041	0.037886	0.0243547	0.0117933	0.0871381
2520.27	0.524658	0.0130755	0.037797	0.0242909	0.0117584	0.0869218
2521.68	0.388123	0.013047	0.0377084	0.0242274	0.0117236	0.0867064
2523.09	0.671936	0.0130186	0.0376201	0.0241641	0.011689	0.0864918
2524.5	0.576172	0.0129903	0.0375321	0.0241011	0.0116545	0.086278
2525.9	0.300781	0.0129621	0.0374444	0.0240384	0.0116202	0.0860651
2527.31	0.585693	0.012934	0.0373571	0.0239759	0.011586	0.085853
2528.72	0.431213	0.012906	0.0372701	0.0239136	0.011552	0.0856418
2530.12	0.177307	0.0128781	0.0371834	0.0238517	0.0115182	0.0854314
2531.53	0.244019	0.0128503	0.037097	0.0237899	0.0114845	0.0852218
2532.93	0.871582	0.0128226	0.037011	0.0237284	0.011451	0.085013
2534.34	0.00012207	0.012795	0.0369253	0.0236672	0.0114176	0.0848051
2535.74	0.753418	0.0127675	0.0368398	0.0236062	0.0113844	0.084598
2537.15	0.407288	0.01274	0.0367547	0.0235455	0.0113514	0.0843916
2538.55	0.741882	0.0127127	0.03667	0.023485	0.0113185	0.0841861
2539.96	0.216858	0.0126855	0.0365855	0.0234248	0.0112857	0.0839814
2541.36	0.132263	0.0126583	0.0365013	0.0233648	0.0112531	0.0837775
2542.76	0.508057	0.0126313	0.0364175	0.023305	0.0112206	0.0835744
2544.17	0.344238	0.0126043	0.0363339	0.0232455	0.0111883	0.083372
2545.57	0.120728	0.0125775	0.0362507	0.0231862	0.0111561	0.0831705
2546.97	0.117249	0.0125507	0.0361677	0.0231272	0.0111241	0.0829697
2548.37	0.294128	0.012524	0.0360851	0.0230684	0.0110922	0.0827697
2549.77	0.191101	0.0124974	0.0360027	0.0230098	0.0110605	0.0825704
2551.18	0.448425	0.0124709	0.0359207	0.0229515	0.0110289	0.082372
2552.58	0.125977	0.0124445	0.035839	0.0228934	0.0109974	0.0821743
2553.98	0.503784	0.0124182	0.0357575	0.0228355	0.0109661	0.0819773
2555.38	0.581787	0.012392	0.0356764	0.0227779	0.010935	0.0817811
2556.78	0.23999	0.0123658	0.0355955	0.0227205	0.0109039	0.0815857
2558.18	0.378418	0.0123398	0.0355149	0.0226633	0.010873	0.081391
2559.58	0.177063	0.0123138	0.0354347	0.0226063	0.0108423	0.081197
2560.98	0.195862	0.0122879	0.0353547	0.0225496	0.0108117	0.0810038
2562.37	0.474854	0.0122621	0.035275	0.0224931	0.0107812	0.0808114
2563.77	0.574097	0.0122364	0.0351956	0.0224368	0.0107508	0.0806196
2565.17	0.653381	0.0122108	0.0351164	0.0223808	0.0107206	0.0804286
2566.57	0.172974	0.0121852	0.0350376	0.0223249	0.0106906	0.0802383
2567.97	0.192749	0.0121598	0.034959	0.0222693	0.0106606	0.0800487
2569.36	0.452637	0.0121344	0.0348807	0.0222139	0.0106308	0.0798599
2570.76	0.312744	0.0121091	0.0348027	0.0221587	0.0106011	0.0796717
2572.16	0.192993	0.012084	0.034725	0.0221038	0.0105716	0.0794843
2573.55	0.253418	0.0120588	0.0346476	0.022049	0.0105421	0.0792976
2574.95	0.294067	0.0120338	0.0345704	0.0219945	0.0105129	0.0791116
2576.34	0.414856	0.0120089	0.0344935	0.0219402	0.0104837	0.0789262
2577.74	0.355835	0.011984	0.0344169	0.0218861	0.0104547	0.0787416
2579.13	0.417053	0.0119592	0.0343405	0.0218322	0.0104257	0.0785577
2580.53	0.738403	0.0119345	0.0342644	0.0217785	0.010397	0.0783744
2581.92	0	0.0119099	0.0341886	0.021725	0.0103683	0.0781918
2583.32	0.156738	0.0118854	0.0341131	0.0216717	0.0103398	0.07801
2584.71	0.713867	0.0118609	0.0340378	0.0216187	0.0103114	0.0778287
2586.11	0.431152	0.0118365	0.0339628	0.0215658	0.0102831	0.0776482
2587.5	0.128723	0.0118123	0.033888	0.0215131	0.0102549	0.0774683
2588.89	0.106445	0.011788	0.0338135	0.0214607	0.0102269	0.0772891
2590.28	0.984497	0.0117639	0.0337393	0.0214084	0.010199	0.0771106
2591.68	0.382751	0.0117399	0.0336653	0.0213564	0.0101712	0.0769327
2593.07	0.24115	0.0117159	0.0335916	0.0213045	0.0101435	0.0767555
2594.46	0.339722	0.011692	0.0335182	0.0212529	0.0101159	0.076579
2595.85	0.0185547	0.0116682	0.033445	0.0212014	0.0100885	0.0764031
2597.24	0.497559	0.0116444	0.033372	0.0211502	0.0100611	0.0762278
2598.63	0.276611	0.0116208	0.0332994	0.0210991	0.0100339	0.0760532
2600.02	0.235779	0.0115972	0.0332269	0.0210483	0.0100068	0.0758792
2601.41	0.655151	0.0115737	0.0331547	0.0209976	0.00997986	0.0757059
2602.8	0.574707	0.0115502	0.0330828	0.0209471	0.009953	0.0755331
2604.19	0.254517	0.0115269	0.0330111	0.0208968	0.00992625	0.0753611
2605.58	0.37439	0.0115036	0.0329397	0.0208467	0.00989961	0.0751896
2606.97	0.63446	0.0114804	0.0328685	0.0207968	0.00987309	0.0750188
2608.36	0.474731	0.0114573	0.0327976	0.0207471	0.00984668	0.0748486
2609.75	0.355164	0.0114342	0.0327269	0.0206976	0.00982038	0.074679
2611.13	0.635742	0.0114112	0.0326564	0.0206482	0.00979419	0.0745101
2612.52	0.676636	0.0113883	0.0325862	0.0205991	0.00976812	0.0743417
2613.91	0.337585	0.0113655	0.0325162	0.0205501	0.00974215	0.074174
2615.3	0.278748	0.0113427	0.0324465	0.0205013	0.00971629	0.0740068
2616.68	0.220154	0.01132	0.032377	0.0204527	0.00969054	0.0738403
2618.07	0.541748	0.0112974	0.0323078	0.0204043	0.0096649	0.0736744
2619.46	0.683533	0.0112749	0.0322388	0.0203561	0.00963936	0.0735091
2620.84	0.0655518	0.0112524	0.03217	0.020308	0.00961393	0.0733443
2622.23	0.707764	0.01123	0.0321014	0.0202601	0.00958861	0.0731802
2623.61	0.0501709	0.0112077	0.0320331	0.0202124	0.00956339	0.0730166
2625	0.472839	0.0111854	0.031965	0.0201649	0.00953828	0.0728537
2626.38	0.215881	0.0111632	0.0318972	0.0201176	0.00951327	0.0726913
2627.77	0.319031	0.0111411	0.0318296	0.0200704	0.00948837	0.0725295
2629.15	0.242554	0.0111191	0.0317622	0.0200234	0.00946357	0.0723682
2630.53	0.366394	0.0110971	0.031695	0.0199766	0.00943887	0.0722076
2631.92	0.450562	0.0110752	0.0316281	0.0199299	0.00941427	0.0720475
2633.3	0.43512	0.0110534	0.0315614	0.0198835	0.00938978	0.071888
2634.68	0.00012207	0.0110316	0.0314949	0.0198372	0.00936538	0.0717291
2636.06	0.064209	0.0110099	0.0314287	0.019791	0.00934109	0.0715707
2637.45	0.431946	0.0109883	0.0313626	0.0197451	0.00931689	0.0714129
2638.83	0.141785	0.0109667	0.0312968	0.0196993	0.0092928	0.0712556
2640.21	0.393188	0.0109452	0.0312312	0.0196537	0.0092688	0.0710989
2641.59	0.00561523	0.0109238	0.0311658	0.0196082	0.0092449	0.0709428
2642.97	0.198914	0.0109025	0.0311007	0.0195629	0.0092211	0.0707872
2644.35	0.072876	0.0108812	0.0310358	0.0195178	0.00919739	0.0706321
2645.73	0.207397	0.0108599	0.030971	0.0194728	0.00917379	0.0704776
2647.11	0.00238037	0.0108388	0.0309065	0.019428	0.00915027	0.0703237
2648.49	0.177795	0.0108177	0.0308423	0.0193834	0.00912686	0.0701702
2649.87	0.353638	0.0107967	0.0307782	0.0193389	0.00910353	0.0700173
2651.25	0.249817	0.0107757	0.0307143	0.0192946	0.00908031	0.069865
2652.63	0.246277	0.0107548	0.0306507	0.0192505	0.00905717	0.0697132
2654.01	0.0630493	0.010734	0.0305872	0.0192065	0.00903413	0.0695619
2655.38	0.00012207	0.0107132	0.030524	0.0191627	0.00901118	0.0694111
2656.76	0.0211182	0.0106925	0.030461	0.019119	0.00898833	0.0692609
2658.14	0.00012207	0.0106719	0.0303982	0.0190755	0.00896557	0.0691112

## Sheet: Raman spectra - Figure 7
Raw data		D4 band	D1 band	D3 band	G band	Fitted data		Band area	Peak centre	FWHM
Wavenumber (cm-1)	Intensity (a.u.)	Fitted intensity (a.u.)	Fitted intensity (a.u.)	Fitted intensity (a.u.)	Fitted intensity (a.u.)	Fitted intensity (a.u.)		(a.u.)	(cm-1)	(cm-1)
-39.3913	0	0.011332	0.013228	0.0134687	0.0021294	0.0401581	D4 band	95.2	1244.7	247.8
-37.3058	0.00769043	0.0113685	0.0132682	0.0135057	0.00213492	0.0402773	D1 band	117.8	1329.1	209.8
-35.221	0.0780029	0.0114052	0.0133085	0.0135427	0.00214046	0.040397	D3 band	132.4	1469.7	296.8
-33.1367	0.243469	0.0114421	0.013349	0.01358	0.00214602	0.0405172	G band	22.1	1570.1	109.9
-31.0532	6.10352e-05	0.0114792	0.0133897	0.0136173	0.00215161	0.0406379
-28.9702	0.0897217	0.0115164	0.0134306	0.0136549	0.00215721	0.0407591	(G)/(D1+D3+D4)	0.0639838
-26.8879	0	0.0115538	0.0134716	0.0136925	0.00216283	0.0408808	D/G ratio	15.629
-24.8062	0.16626	0.0115914	0.0135128	0.0137303	0.00216847	0.041003
-22.7252	0.113708	0.0116291	0.0135542	0.0137682	0.00217414	0.0411257
-20.6448	0	0.011667	0.0135958	0.0138063	0.00217982	0.041249
-18.565	0.0628662	0.0117051	0.0136375	0.0138446	0.00218553	0.0413727
-16.4859	0.125977	0.0117434	0.0136795	0.013883	0.00219125	0.041497
-14.4074	0.00939941	0.0117818	0.0137216	0.0139215	0.002197	0.0416218
-12.3295	0.233154	0.0118204	0.0137638	0.0139602	0.00220276	0.0417472
-10.2523	0.057373	0.0118592	0.0138063	0.013999	0.00220855	0.041873
-8.17566	0.222046	0.0118981	0.013849	0.014038	0.00221436	0.0419994
-6.0997	0.307434	0.0119373	0.0138918	0.0140771	0.00222019	0.0421263
-4.02438	0.253723	0.0119766	0.0139348	0.0141164	0.00222604	0.0422538
-1.94968	0.241394	0.0120161	0.013978	0.0141558	0.00223191	0.0423818
0.124378	0.131653	0.0120558	0.0140214	0.0141954	0.0022378	0.0425104
2.19781	0.134521	0.0120957	0.014065	0.0142351	0.00224372	0.0426395
4.2706	6.10352e-05	0.0121357	0.0141088	0.014275	0.00224966	0.0427692
6.34276	6.10352e-05	0.012176	0.0141527	0.014315	0.00225562	0.0428994
8.41429	0.115845	0.0122164	0.0141969	0.0143552	0.0022616	0.0430301
10.4852	0.332092	0.012257	0.0142412	0.0143956	0.0022676	0.0431615
12.5555	0.488647	0.0122978	0.0142858	0.0144361	0.00227362	0.0432933
14.6251	0.265564	0.0123388	0.0143305	0.0144768	0.00227967	0.0434258
16.6941	0.122742	0.01238	0.0143754	0.0145176	0.00228574	0.0435588
18.7625	0.0601196	0.0124214	0.0144206	0.0145586	0.00229183	0.0436924
20.8302	0.157715	0.012463	0.0144659	0.0145998	0.00229794	0.0438266
22.8973	0.495544	0.0125048	0.0145114	0.0146411	0.00230408	0.0439614
24.9638	0.133545	0.0125468	0.0145571	0.0146826	0.00231024	0.0440967
27.0297	0.151672	0.0125889	0.0146031	0.0147242	0.00231642	0.0442326
29.0949	0.350037	0.0126313	0.0146492	0.014766	0.00232263	0.0443691
31.1595	0.448547	0.0126739	0.0146956	0.014808	0.00232886	0.0445063
33.2235	0.127136	0.0127167	0.0147421	0.0148501	0.00233511	0.044644
35.2868	0.225891	0.0127596	0.0147888	0.0148924	0.00234138	0.0447823
37.3495	0.184814	0.0128028	0.0148358	0.0149349	0.00234768	0.0449212
39.4116	0.143738	0.0128462	0.014883	0.0149775	0.002354	0.0450607
41.4731	0.102905	0.0128898	0.0149304	0.0150203	0.00236035	0.0452008
43.5339	0.0221558	0.0129336	0.0149779	0.0150633	0.00236672	0.0453415
45.5941	0.201538	0.0129776	0.0150257	0.0151064	0.00237311	0.0454829
47.6537	0.00109863	0.0130218	0.0150738	0.0151497	0.00237953	0.0456249
49.7126	0.140625	0.0130663	0.015122	0.0151932	0.00238597	0.0457675
51.7709	0.540344	0.0131109	0.0151704	0.0152369	0.00239243	0.0459107
53.8286	6.10352e-05	0.0131558	0.0152191	0.0152807	0.00239892	0.0460545
55.8857	0.0158691	0.0132008	0.015268	0.0153248	0.00240543	0.046199
57.9422	0.350342	0.0132461	0.0153171	0.0153689	0.00241197	0.0463442
59.998	6.10352e-05	0.0132917	0.0153664	0.0154133	0.00241854	0.0464899
62.0532	0.00012207	0.0133374	0.015416	0.0154579	0.00242512	0.0466363
64.1078	0.00012207	0.0133833	0.0154658	0.0155026	0.00243174	0.0467834
66.1617	0.00012207	0.0134295	0.0155158	0.0155475	0.00243837	0.0469311
68.215	6.10352e-05	0.0134759	0.015566	0.0155926	0.00244504	0.0470795
70.2677	0.0579224	0.0135226	0.0156164	0.0156378	0.00245173	0.0472286
72.3198	0.7724	0.0135694	0.0156671	0.0156833	0.00245844	0.0473783
74.3713	0.522156	0.0136165	0.015718	0.0157289	0.00246518	0.0475286
76.4221	0.594482	0.0136638	0.0157692	0.0157747	0.00247194	0.0476797
78.4723	0.728149	0.0137114	0.0158206	0.0158207	0.00247873	0.0478314
80.5219	0.422791	0.0137591	0.0158722	0.0158669	0.00248555	0.0479838
82.5709	0.658081	0.0138072	0.015924	0.0159133	0.00249239	0.0481369
84.6193	0.573914	0.0138554	0.0159761	0.0159599	0.00249926	0.0482907
86.667	0.81012	0.0139039	0.0160285	0.0160066	0.00250616	0.0484452
88.7141	0.906677	0.0139526	0.016081	0.0160536	0.00251308	0.0486003
90.7606	0.723572	0.0140016	0.0161339	0.0161007	0.00252003	0.0487562
92.8065	0.440735	0.0140508	0.0161869	0.0161481	0.002527	0.0489128
94.8517	0.518127	0.0141003	0.0162402	0.0161956	0.002534	0.0490701
96.8963	0.635742	0.01415	0.0162938	0.0162433	0.00254103	0.0492281
98.9403	0.333557	0.0141999	0.0163476	0.0162912	0.00254809	0.0493868
100.984	0.271545	0.0142501	0.0164016	0.0163393	0.00255517	0.0495462
103.027	0.569702	0.0143006	0.0164559	0.0163876	0.00256228	0.0497064
105.069	0.367981	0.0143513	0.0165105	0.0164362	0.00256942	0.0498673
107.11	0.606506	0.0144022	0.0165653	0.0164849	0.00257659	0.050029
109.151	0.405151	0.0144534	0.0166204	0.0165338	0.00258378	0.0501913
111.191	0.523865	0.0145049	0.0166757	0.0165829	0.002591	0.0503545
113.231	0.482788	0.0145566	0.0167313	0.0166322	0.00259825	0.0505183
115.27	0.50177	0.0146086	0.0167871	0.0166817	0.00260553	0.050683
117.309	0.40094	0.0146608	0.0168432	0.0167315	0.00261284	0.0508483
119.346	0.680176	0.0147133	0.0168996	0.0167814	0.00262017	0.0510145
121.384	0.479614	0.0147661	0.0169562	0.0168315	0.00262754	0.0511814
123.42	0.439087	0.0148191	0.0170131	0.0168819	0.00263493	0.0513491
125.456	0.358643	0.0148725	0.0170703	0.0169325	0.00264235	0.0515176
127.492	0.59845	0.014926	0.0171277	0.0169832	0.0026498	0.0516868
129.526	0.178223	0.0149799	0.0171854	0.0170342	0.00265728	0.0518568
131.561	0.618164	0.015034	0.0172434	0.0170854	0.00266479	0.0520277
133.594	0.698242	0.0150884	0.0173017	0.0171368	0.00267233	0.0521993
135.627	0.458435	0.0151431	0.0173602	0.0171884	0.0026799	0.0523717
137.659	0.358643	0.0151981	0.0174191	0.0172403	0.0026875	0.0525449
139.691	0.219116	0.0152533	0.0174782	0.0172924	0.00269512	0.052719
141.722	0.439575	0.0153088	0.0175375	0.0173446	0.00270278	0.0528938
143.753	0.000183105	0.0153647	0.0175972	0.0173971	0.00271047	0.0530695
145.782	0.200684	0.0154208	0.0176572	0.0174499	0.00271819	0.053246
147.812	0.621277	0.0154771	0.0177174	0.0175028	0.00272594	0.0534233
149.84	0.182068	0.0155338	0.0177779	0.017556	0.00273372	0.0536015
151.868	0.462891	0.0155908	0.0178388	0.0176094	0.00274154	0.0537805
153.896	0.403748	0.0156481	0.0178999	0.017663	0.00274938	0.0539603
155.923	0.224731	0.0157056	0.0179613	0.0177169	0.00275725	0.054141
157.949	0.0658569	0.0157635	0.018023	0.017771	0.00276516	0.0543226
159.974	0.76709	0.0158217	0.018085	0.0178253	0.0027731	0.054505
161.999	0.408508	0.0158801	0.0181473	0.0178798	0.00278107	0.0546883
164.024	0.470032	0.0159389	0.0182099	0.0179346	0.00278907	0.0548725
166.047	0.291687	0.015998	0.0182728	0.0179896	0.0027971	0.0550575
168.071	0.533508	0.0160574	0.018336	0.0180448	0.00280517	0.0552435
170.093	0.535522	0.0161171	0.0183996	0.0181003	0.00281327	0.0554303
172.115	0.53772	0.0161771	0.0184634	0.0181561	0.0028214	0.055618
174.136	0.00012207	0.0162375	0.0185276	0.018212	0.00282956	0.0558066
176.157	0.561523	0.0162981	0.018592	0.0182682	0.00283776	0.0559961
178.177	0.52301	0.0163591	0.0186568	0.0183247	0.00284599	0.0561866
180.197	0.324646	0.0164204	0.0187219	0.0183814	0.00285425	0.0563779
182.215	0.246521	0.016482	0.0187874	0.0184383	0.00286255	0.0565702
184.234	0.388489	0.016544	0.0188531	0.0184955	0.00287088	0.0567634
186.251	0.510742	0.0166063	0.0189192	0.0185529	0.00287924	0.0569576
188.268	0.452881	0.0166689	0.0189856	0.0186106	0.00288764	0.0571527
190.285	0.4151	0.0167318	0.0190523	0.0186685	0.00289607	0.0573487
192.301	0.477478	0.0167951	0.0191194	0.0187267	0.00290454	0.0575457
194.316	0.00012207	0.0168587	0.0191867	0.0187851	0.00291304	0.0577436
196.331	0.221497	0.0169227	0.0192545	0.0188438	0.00292158	0.0579426
198.345	0.30304	0.016987	0.0193225	0.0189028	0.00293015	0.0581425
200.358	0.564697	0.0170516	0.0193909	0.018962	0.00293876	0.0583433
202.371	0.326538	0.0171166	0.0194597	0.0190215	0.0029474	0.0585452
204.383	0.588562	0.017182	0.0195288	0.0190812	0.00295608	0.058748
206.395	0.170715	0.0172477	0.0195982	0.0191412	0.00296479	0.0589519
208.406	0.273132	0.0173138	0.019668	0.0192014	0.00297354	0.0591567
210.416	0.555725	0.0173802	0.0197381	0.0192619	0.00298233	0.0593626
212.426	0.278564	0.017447	0.0198086	0.0193227	0.00299115	0.0595695
214.435	0.561646	0.0175141	0.0198795	0.0193838	0.00300001	0.0597774
216.444	0.305054	0.0175816	0.0199507	0.0194451	0.0030089	0.0599863
218.452	0.24884	0.0176495	0.0200223	0.0195067	0.00301783	0.0601963
220.459	0.553101	0.0177178	0.0200942	0.0195686	0.0030268	0.0604073
222.466	0.417786	0.0177864	0.0201665	0.0196307	0.00303581	0.0606194
224.472	0.223145	0.0178554	0.0202392	0.0196931	0.00304485	0.0608325
226.478	0.429443	0.0179248	0.0203122	0.0197558	0.00305393	0.0610467
228.483	0.417114	0.0179945	0.0203856	0.0198188	0.00306305	0.061262
230.487	0.447388	0.0180647	0.0204594	0.0198821	0.00307221	0.0614783
232.491	0.00012207	0.0181352	0.0205335	0.0199456	0.00308141	0.0616957
234.494	0.00012207	0.0182061	0.0206081	0.0200094	0.00309064	0.0619143
236.497	0.267822	0.0182775	0.020683	0.0200735	0.00309992	0.0621339
238.499	0.43811	0.0183492	0.0207583	0.0201379	0.00310923	0.0623546
240.5	0.263611	0.0184213	0.020834	0.0202026	0.00311858	0.0625765
242.501	0	0.0184938	0.0209101	0.0202676	0.00312797	0.0627995
244.501	0.417114	0.0185667	0.0209866	0.0203329	0.0031374	0.0630236
246.501	0.134277	0.0186401	0.0210634	0.0203984	0.00314687	0.0632488
248.5	0.311646	0.0187138	0.0211407	0.0204643	0.00315638	0.0634752
250.499	0.509277	0.018788	0.0212184	0.0205305	0.00316593	0.0637028
252.496	0.407043	0.0188625	0.0212965	0.0205969	0.00317552	0.0639315
254.494	0.325134	0.0189375	0.021375	0.0206637	0.00318516	0.0641613
256.49	0.36322	0.019013	0.0214539	0.0207308	0.00319483	0.0643924
258.486	0.221558	0.0190888	0.0215332	0.0207981	0.00320454	0.0646246
260.482	0.280029	0.0191651	0.0216129	0.0208658	0.0032143	0.0648581
262.477	0.198669	0.0192418	0.021693	0.0209338	0.0032241	0.0650927
264.471	0.737427	0.0193189	0.0217736	0.0210021	0.00323394	0.0653286
266.464	0.176331	0.0193965	0.0218546	0.0210707	0.00324382	0.0655656
268.458	0.355347	0.0194745	0.021936	0.0211396	0.00325374	0.0658039
270.45	0.194519	0.019553	0.0220179	0.0212089	0.00326371	0.0660434
272.442	0.273743	0.0196319	0.0221001	0.0212784	0.00327372	0.0662842
274.433	0.533081	0.0197113	0.0221828	0.0213483	0.00328377	0.0665262
276.424	0.672607	0.0197911	0.022266	0.0214185	0.00329386	0.0667695
278.414	0.372253	0.0198714	0.0223496	0.021489	0.003304	0.067014
280.403	0.211914	0.0199521	0.0224336	0.0215599	0.00331419	0.0672598
282.392	0.391724	0.0200333	0.0225181	0.0216311	0.00332441	0.067507
284.381	0.0117188	0.020115	0.0226031	0.0217026	0.00333469	0.0677554
286.368	0.25177	0.0201972	0.0226885	0.0217744	0.003345	0.0680051
288.356	0.291931	0.0202798	0.0227743	0.0218466	0.00335536	0.0682561
290.342	0.572205	0.0203629	0.0228606	0.0219191	0.00336577	0.0685084
292.328	0.432617	0.0204465	0.0229474	0.021992	0.00337622	0.0687621
294.313	0.353088	0.0205306	0.0230346	0.0220652	0.00338672	0.0690171
296.298	0.793762	0.0206152	0.0231223	0.0221387	0.00339726	0.0692735
298.282	0.454468	0.0207003	0.0232105	0.0222126	0.00340785	0.0695312
300.266	0.395325	0.0207858	0.0232992	0.0222868	0.00341848	0.0697903
302.249	0.376343	0.0208719	0.0233883	0.0223614	0.00342916	0.0700508
304.231	0.197449	0.0209585	0.023478	0.0224363	0.00343989	0.0703126
306.213	0.378662	0.0210456	0.0235681	0.0225116	0.00345067	0.0705759
308.195	6.10352e-05	0.0211332	0.0236587	0.0225872	0.00346149	0.0708406
310.175	0.161133	0.0212213	0.0237498	0.0226632	0.00347236	0.0711067
312.155	0.442444	0.02131	0.0238414	0.0227395	0.00348328	0.0713742
314.135	0.203796	0.0213992	0.0239335	0.0228162	0.00349425	0.0716431
316.114	0.525269	0.0214889	0.0240261	0.0228933	0.00350527	0.0719135
318.092	0.267029	0.0215791	0.0241192	0.0229707	0.00351633	0.0721854
320.07	0.208862	0.0216699	0.0242129	0.0230485	0.00352744	0.0724587
322.047	0.37085	0.0217612	0.024307	0.0231267	0.00353861	0.0727335
324.023	0.412903	0.0218531	0.0244017	0.0232053	0.00354982	0.0730098
325.999	0.455139	0.0219455	0.0244969	0.0232842	0.00356108	0.0732876
327.975	0.0574951	0.0220385	0.0245926	0.0233635	0.0035724	0.0735669
329.949	0.00012207	0.022132	0.0246888	0.0234432	0.00358376	0.0738478
331.924	0.178101	0.0222261	0.0247856	0.0235232	0.00359518	0.0741301
333.897	0.316284	0.0223208	0.0248829	0.0236037	0.00360664	0.074414
335.87	0.314636	0.0224161	0.0249808	0.0236845	0.00361816	0.0746995
337.843	0.433105	0.0225119	0.0250792	0.0237657	0.00362973	0.0749866
339.815	0.371704	0.0226083	0.0251782	0.0238474	0.00364135	0.0752752
341.786	0.0504761	0.0227053	0.0252777	0.0239294	0.00365302	0.0755654
343.757	0.349304	0.0228029	0.0253778	0.0240118	0.00366475	0.0758572
345.727	0.28833	0.0229011	0.0254784	0.0240946	0.00367653	0.0761506
347.696	0.0675049	0.0229999	0.0255796	0.0241778	0.00368836	0.0764456
349.665	0.566772	0.0230993	0.0256814	0.0242614	0.00370025	0.0767423
351.634	0.166138	0.0231993	0.0257838	0.0243454	0.00371219	0.0770406
353.601	0.605652	0.0232999	0.0258867	0.0244298	0.00372419	0.0773406
355.569	0.665222	0.0234012	0.0259902	0.0245147	0.00373623	0.0776423
357.535	0.284973	0.023503	0.0260943	0.0245999	0.00374834	0.0779457
359.501	0.504822	0.0236056	0.026199	0.0246856	0.0037605	0.0782507
361.467	0.264771	0.0237087	0.0263043	0.0247717	0.00377271	0.0785575
363.432	0.0447998	0.0238125	0.0264102	0.0248582	0.00378499	0.0788659
365.396	0.224976	0.0239169	0.0265167	0.0249452	0.00379731	0.0791762
367.36	0.345215	0.024022	0.0266239	0.0250325	0.0038097	0.0794881
369.323	0.485657	0.0241278	0.0267316	0.0251203	0.00382214	0.0798019
371.285	0.36615	0.0242342	0.02684	0.0252086	0.00383464	0.0801174
373.247	0.10675	0.0243412	0.0269489	0.0252973	0.00384719	0.0804346
375.209	0.247498	0.024449	0.0270586	0.0253864	0.00385981	0.0807537
377.17	0.328369	0.0245574	0.0271688	0.0254759	0.00387248	0.0810747
379.13	0.169312	0.0246666	0.0272797	0.0255659	0.00388521	0.0813974
381.09	0.130493	0.0247764	0.0273912	0.0256564	0.003898	0.081722
383.049	0.511719	0.0248869	0.0275034	0.0257473	0.00391085	0.0820484
385.007	0.31311	0.0249981	0.0276163	0.0258386	0.00392376	0.0823767
386.965	0.614624	0.02511	0.0277298	0.0259304	0.00393673	0.0827069
388.922	0.196289	0.0252226	0.0278439	0.0260227	0.00394976	0.083039
390.879	0.478088	0.025336	0.0279587	0.0261154	0.00396285	0.083373
392.835	6.10352e-05	0.0254501	0.0280742	0.0262086	0.003976	0.083709
394.791	0.518433	0.0255649	0.0281904	0.0263023	0.00398921	0.0840469
396.746	0.456909	0.0256805	0.0283073	0.0263964	0.00400249	0.0843867
398.701	0.83551	0.0257968	0.0284249	0.0264911	0.00401583	0.0847285
400.655	0.714294	0.0259138	0.0285431	0.0265861	0.00402923	0.0850723
402.608	0.633118	0.0260316	0.0286621	0.0266817	0.00404269	0.0854181
404.561	0.192139	0.0261502	0.0287817	0.0267778	0.00405622	0.0857659
406.513	0.431274	0.0262695	0.0289021	0.0268743	0.00406981	0.0861158
408.465	0.23053	0.0263897	0.0290232	0.0269714	0.00408347	0.0864677
410.416	0.329956	0.0265106	0.029145	0.0270689	0.00409719	0.0868217
412.366	0.169434	0.0266323	0.0292676	0.0271669	0.00411098	0.0871778
414.316	0.429016	0.0267548	0.0293909	0.0272655	0.00412483	0.0875359
416.265	0.248779	0.0268781	0.0295149	0.0273645	0.00413874	0.0878962
418.214	0.428589	0.0270022	0.0296397	0.027464	0.00415273	0.0882586
420.162	0.148499	0.0271271	0.0297652	0.0275641	0.00416678	0.0886231
422.11	0.508606	0.0272529	0.0298915	0.0276647	0.0041809	0.0889899
424.057	0.48877	0.0273794	0.0300185	0.0277657	0.00419508	0.0893588
426.003	0.429016	0.0275069	0.0301463	0.0278673	0.00420934	0.0897299
427.949	0.349426	0.0276351	0.0302749	0.0279695	0.00422366	0.0901032
429.895	0.149902	0.0277643	0.0304043	0.0280721	0.00423805	0.0904787
431.839	0.270569	0.0278943	0.0305344	0.0281753	0.00425251	0.0908566
433.784	0.151245	0.0280251	0.0306654	0.0282791	0.00426704	0.0912366
435.727	0.492126	0.0281569	0.0307972	0.0283833	0.00428164	0.091619
437.67	0.293091	0.0282895	0.0309297	0.0284881	0.00429631	0.0920037
439.613	0.254272	0.028423	0.0310631	0.0285935	0.00431105	0.0923907
441.555	0.475464	0.0285574	0.0311973	0.0286994	0.00432587	0.09278
443.496	0.276917	0.0286927	0.0313323	0.0288059	0.00434075	0.0931717
445.437	0.478394	0.028829	0.0314682	0.0289129	0.00435571	0.0935658
447.377	0.340088	0.0289661	0.0316049	0.0290205	0.00437074	0.0939623
449.317	0.141907	0.0291042	0.0317425	0.0291286	0.00438585	0.0943612
451.256	0.263916	0.0292433	0.0318809	0.0292373	0.00440103	0.0947625
453.194	0.206116	0.0293833	0.0320202	0.0293466	0.00441628	0.0951663
455.132	0.308472	0.0295242	0.0321603	0.0294565	0.00443161	0.0955726
457.07	0.151123	0.0296661	0.0323013	0.0295669	0.00444701	0.0959814
459.006	0.153931	0.029809	0.0324432	0.029678	0.00446249	0.0963927
460.943	0.557007	0.0299529	0.032586	0.0297896	0.00447805	0.0968065
462.878	0.400452	0.0300977	0.0327297	0.0299018	0.00449368	0.0972229
464.813	0.104248	0.0302436	0.0328743	0.0300146	0.00450939	0.0976419
466.748	0.148438	0.0303905	0.0330198	0.030128	0.00452518	0.0980635
468.682	0.473145	0.0305384	0.0331662	0.0302421	0.00454104	0.0984877
470.615	0.338501	0.0306873	0.0333136	0.0303567	0.00455699	0.0989146
472.548	0.464783	0.0308373	0.0334619	0.0304719	0.00457301	0.0993441
474.48	0.152466	0.0309883	0.0336111	0.0305878	0.00458912	0.0997763
476.412	0.322754	0.0311403	0.0337613	0.0307043	0.0046053	0.100211
478.343	0.168274	0.0312935	0.0339125	0.0308214	0.00462157	0.100649
480.274	0.000183105	0.0314477	0.0340646	0.0309392	0.00463791	0.101089
482.204	0.172485	0.031603	0.0342177	0.0310576	0.00465434	0.101533
484.133	0.366211	0.0317594	0.0343717	0.0311766	0.00467085	0.101979
486.062	0.440857	0.0319169	0.0345268	0.0312962	0.00468745	0.102427
487.991	0.736145	0.0320755	0.0346829	0.0314166	0.00470413	0.102879
489.919	0.191956	0.0322353	0.03484	0.0315375	0.00472089	0.103334
491.846	0.628235	0.0323962	0.0349981	0.0316592	0.00473774	0.103791
493.772	0.78479	0.0325582	0.0351572	0.0317815	0.00475467	0.104252
495.699	0.481689	0.0327214	0.0353173	0.0319044	0.00477169	0.104715
497.624	0.318542	0.0328858	0.0354785	0.0320281	0.00478879	0.105181
499.549	0.655762	0.0330513	0.0356408	0.0321524	0.00480598	0.105651
501.474	0.373108	0.0332181	0.0358041	0.0322774	0.00482326	0.106123
503.397	0.970764	0.033386	0.0359685	0.0324031	0.00484063	0.106598
505.321	0.64856	0.0335552	0.036134	0.0325295	0.00485809	0.107077
507.243	0.446533	0.0337256	0.0363005	0.0326566	0.00487563	0.107558
509.166	0.804688	0.0338972	0.0364682	0.0327843	0.00489327	0.108043
511.087	0.423096	0.0340701	0.0366369	0.0329128	0.004911	0.108531
513.008	0.481567	0.0342443	0.0368068	0.033042	0.00492881	0.109022
514.929	0.480164	0.0344197	0.0369778	0.033172	0.00494672	0.109516
516.849	0.778931	0.0345964	0.03715	0.0333026	0.00496473	0.110014
518.768	0.757751	0.0347744	0.0373233	0.033434	0.00498282	0.110514
520.687	0.476807	0.0349537	0.0374977	0.0335661	0.00500101	0.111019
522.605	0.355896	0.0351344	0.0376734	0.0336989	0.00501929	0.111526
524.523	0.375183	0.0353163	0.0378502	0.0338325	0.00503767	0.112037
526.44	0.554565	0.0354997	0.0380281	0.0339669	0.00505615	0.112551
528.357	0.214111	0.0356844	0.0382073	0.034102	0.00507472	0.113068
530.273	0.333679	0.0358704	0.0383877	0.0342378	0.00509338	0.113589
532.189	0.533447	0.0360579	0.0385693	0.0343745	0.00511215	0.114114
534.103	0.693237	0.0362468	0.0387522	0.0345119	0.00513101	0.114642
536.018	0.513184	0.036437	0.0389363	0.03465	0.00514997	0.115173
537.932	0.39325	0.0366287	0.0391216	0.034789	0.00516904	0.115708
539.845	0.45343	0.0368219	0.0393082	0.0349288	0.0051882	0.116247
541.758	0.593689	0.0370165	0.0394961	0.0350693	0.00520746	0.116789
543.67	0.374084	0.0372126	0.0396853	0.0352107	0.00522683	0.117335
545.582	0.634583	0.0374102	0.0398758	0.0353528	0.00524629	0.117885
547.493	0.595215	0.0376093	0.0400675	0.0354958	0.00526587	0.118438
549.403	0.155945	0.0378099	0.0402607	0.0356396	0.00528554	0.118996
551.313	0.39679	0.038012	0.0404551	0.0357842	0.00530532	0.119557
553.223	0.0377808	0.0382157	0.0406509	0.0359297	0.0053252	0.120121
555.131	0.838928	0.0384209	0.040848	0.0360759	0.00534519	0.12069
557.04	0.00012207	0.0386277	0.0410465	0.0362231	0.00536529	0.121263
558.948	0.279419	0.0388362	0.0412464	0.0363711	0.0053855	0.121839
560.855	0.23877	0.0390462	0.0414477	0.0365199	0.00540581	0.12242
562.761	0.23822	0.0392579	0.0416504	0.0366696	0.00542623	0.123004
564.668	0.617859	0.0394712	0.0418546	0.0368202	0.00544677	0.123593
566.573	0.337646	0.0396861	0.0420601	0.0369716	0.00546741	0.124185
568.478	0.277466	0.0399028	0.0422671	0.037124	0.00548816	0.124782
570.383	0.257385	0.0401211	0.0424756	0.0372772	0.00550903	0.125383
572.287	0.137451	0.0403412	0.0426855	0.0374313	0.00553001	0.125988
574.19	0.237549	0.040563	0.042897	0.0375864	0.0055511	0.126597
576.093	0.457764	0.0407865	0.0431099	0.0377423	0.00557231	0.127211
577.995	0.458069	0.0410118	0.0433244	0.0378992	0.00559364	0.127829
579.897	0.118408	0.0412389	0.0435404	0.0380569	0.00561508	0.128451
581.798	0.398926	0.0414678	0.0437579	0.0382157	0.00563663	0.129078
583.699	0.319519	0.0416985	0.043977	0.0383753	0.00565831	0.129709
585.599	0.260315	0.041931	0.0441977	0.0385359	0.0056801	0.130345
587.498	0.281189	0.0421654	0.0444199	0.0386975	0.00570202	0.130985
589.397	0.362122	0.0424017	0.0446438	0.03886	0.00572405	0.13163
591.296	0.723267	0.0426399	0.0448693	0.0390235	0.00574621	0.132279
593.193	0.364441	0.04288	0.0450964	0.0391879	0.00576849	0.132933
595.091	0.565857	0.043122	0.0453252	0.0393534	0.00579089	0.133591
596.988	0.287415	0.043366	0.0455556	0.0395198	0.00581341	0.134255
598.884	0.529053	0.043612	0.0457877	0.0396873	0.00583606	0.134923
600.78	0.410889	0.04386	0.0460215	0.0398557	0.00585884	0.135596
602.675	0.252869	0.04411	0.0462571	0.0400252	0.00588174	0.136274
604.569	0.535095	0.0443621	0.0464943	0.0401957	0.00590477	0.136957
606.463	0.237488	0.0446162	0.0467333	0.0403672	0.00592793	0.137645
608.357	0.00012207	0.0448724	0.0469741	0.0405397	0.00595122	0.138337
610.25	0.538696	0.0451307	0.0472167	0.0407133	0.00597464	0.139035
612.142	0.337463	0.0453912	0.047461	0.040888	0.00599819	0.139738
614.034	0.45636	0.0456538	0.0477072	0.0410637	0.00602188	0.140447
615.926	0.475403	0.0459186	0.0479552	0.0412405	0.0060457	0.14116
617.817	0.194519	0.0461856	0.0482051	0.0414184	0.00606965	0.141879
619.707	0.393799	0.0464548	0.0484568	0.0415974	0.00609374	0.142603
621.597	0.33313	0.0467262	0.0487105	0.0417774	0.00611796	0.143332
623.486	0.552673	0.047	0.048966	0.0419586	0.00614232	0.144067
625.374	0.452271	0.047276	0.0492234	0.0421409	0.00616682	0.144807
627.263	0.751953	0.0475544	0.0494829	0.0423243	0.00619146	0.145553
629.15	0.591797	0.0478351	0.0497442	0.0425089	0.00621625	0.146304
631.037	0.571777	0.0481182	0.0500076	0.0426946	0.00624117	0.147062
632.924	0.75177	0.0484037	0.0502729	0.0428814	0.00626623	0.147824
634.81	0.531799	0.0486917	0.0505403	0.0430694	0.00629144	0.148593
636.695	0.371948	0.0489821	0.0508098	0.0432586	0.0063168	0.149367
638.58	0.412292	0.0492749	0.0510813	0.043449	0.0063423	0.150147
640.464	0.332642	0.0495703	0.0513548	0.0436405	0.00636794	0.150934
642.348	0.373108	0.0498683	0.0516305	0.0438333	0.00639374	0.151726
644.231	0.433838	0.0501688	0.0519084	0.0440272	0.00641969	0.152524
646.114	0.554565	0.0504719	0.0521883	0.0442224	0.00644578	0.153328
647.996	0.595398	0.0507776	0.0524705	0.0444188	0.00647203	0.154139
649.878	0.71637	0.051086	0.0527548	0.0446165	0.00649843	0.154956
651.759	0.67749	0.051397	0.0530414	0.0448154	0.00652498	0.155779
653.639	0.518677	0.0517108	0.0533302	0.0450156	0.00655169	0.156608
655.519	0.00012207	0.0520274	0.0536212	0.045217	0.00657856	0.157444
657.399	0.218079	0.0523467	0.0539146	0.0454197	0.00660558	0.158287
659.278	0.41626	0.0526688	0.0542102	0.0456237	0.00663277	0.159136
661.156	0.754578	0.0529938	0.0545082	0.045829	0.00666011	0.159991
663.034	0.333069	0.0533216	0.0548085	0.0460357	0.00668761	0.160853
664.912	0.551697	0.0536524	0.0551113	0.0462436	0.00671528	0.161723
666.788	0.450439	0.0539861	0.0554164	0.0464529	0.00674311	0.162599
668.665	0.489319	0.0543228	0.0557239	0.0466636	0.00677111	0.163481
670.54	0.448303	0.0546625	0.056034	0.0468756	0.00679927	0.164371
672.416	0.527466	0.0550053	0.0563465	0.0470889	0.0068276	0.165268
674.29	0.486755	0.0553511	0.0566615	0.0473037	0.0068561	0.166172
676.164	0.34613	0.0557	0.056979	0.0475198	0.00688477	0.167084
678.038	0.62561	0.0560521	0.0572991	0.0477374	0.00691361	0.168002
679.911	0.325195	0.0564074	0.0576218	0.0479564	0.00694262	0.168928
681.784	0.464966	0.056766	0.0579471	0.0481767	0.00697181	0.169862
683.656	0.28479	0.0571278	0.0582751	0.0483986	0.00700118	0.170803
685.527	0.344727	0.0574929	0.0586057	0.0486219	0.00703072	0.171751
687.398	0.204773	0.0578613	0.058939	0.0488466	0.00706044	0.172707
689.268	0.504944	0.0582332	0.0592751	0.0490729	0.00709034	0.173672
691.138	0.2052	0.0586085	0.0596139	0.0493006	0.00712042	0.174643
693.008	0.505615	0.0589872	0.0599555	0.0495298	0.00715069	0.175623
694.877	0.34613	0.0593695	0.0603	0.0497606	0.00718114	0.176611
696.745	0.466736	0.0597553	0.0606473	0.0499929	0.00721177	0.177607
698.613	0.567444	0.0601447	0.0609974	0.0502267	0.0072426	0.178611
700.48	0.408325	0.0605377	0.0613505	0.0504621	0.00727361	0.179624
702.346	0.309265	0.0609345	0.0617065	0.050699	0.00730481	0.180645
704.213	0.290466	0.0613349	0.0620655	0.0509375	0.0073362	0.181674
706.078	0.47168	0.0617392	0.0624275	0.0511777	0.00736779	0.182712
707.943	0.373047	0.0621472	0.0627925	0.0514194	0.00739957	0.183759
709.808	0.274597	0.0625592	0.0631607	0.0516628	0.00743155	0.184814
711.672	0.376221	0.062975	0.0635319	0.0519078	0.00746373	0.185878
713.536	0.378052	0.0633948	0.0639063	0.0521544	0.00749611	0.186952
715.398	0.400085	0.0638187	0.0642838	0.0524028	0.00752869	0.188034
717.261	0.402283	0.0642465	0.0646646	0.0526528	0.00756147	0.189125
719.123	0.24469	0.0646786	0.0650486	0.0529045	0.00759446	0.190226
720.984	0.287292	0.0651147	0.0654359	0.0531579	0.00762765	0.191336
722.845	0.2901	0.0655551	0.0658265	0.0534131	0.00766106	0.192456
724.706	0.453247	0.0659998	0.0662205	0.05367	0.00769467	0.193585
726.565	0.256653	0.0664488	0.0666179	0.0539286	0.00772849	0.194724
728.425	0.560425	0.0669021	0.0670187	0.0541891	0.00776253	0.195872
730.283	0.124634	0.0673599	0.0674231	0.0544513	0.00779678	0.197031
732.142	0.369324	0.0678222	0.0678309	0.0547153	0.00783125	0.1982
733.999	0.594727	0.068289	0.0682422	0.0549812	0.00786594	0.199378
735.857	6.10352e-05	0.0687605	0.0686572	0.0552489	0.00790085	0.200567
737.713	0.439758	0.0692366	0.0690758	0.0555184	0.00793599	0.201767
739.569	0.699646	0.0697174	0.0694981	0.0557899	0.00797134	0.202977
741.425	0.219604	0.0702031	0.0699241	0.0560632	0.00800693	0.204197
743.28	0.459656	0.0706935	0.0703539	0.0563384	0.00804274	0.205429
745.135	0.0397949	0.0711889	0.0707875	0.0566155	0.00807878	0.206671
746.989	0.700073	0.0716893	0.0712249	0.0568946	0.00811505	0.207924
748.842	0.660461	0.0721947	0.0716662	0.0571757	0.00815156	0.209188
750.695	0.180664	0.0727052	0.0721115	0.0574587	0.00818831	0.210464
752.548	0.0211182	0.0732209	0.0725608	0.0577437	0.00822529	0.211751
754.4	0.381592	0.0737418	0.0730141	0.0580308	0.00826251	0.213049
756.251	0.742188	0.074268	0.0734715	0.0583198	0.00829998	0.214359
758.102	0.482971	0.0747996	0.073933	0.058611	0.00833769	0.215681
759.952	0.323792	0.0753367	0.0743987	0.0589042	0.00837564	0.217015
761.802	0.684814	0.0758793	0.0748686	0.0591994	0.00841385	0.218361
763.652	0.445923	0.0764274	0.0753428	0.0594968	0.0084523	0.219719
765.501	0.487183	0.0769813	0.0758214	0.0597963	0.00849101	0.22109
767.349	0.38855	0.0775409	0.0763043	0.060098	0.00852997	0.222473
769.197	0.210083	0.0781063	0.0767917	0.0604018	0.00856919	0.223869
771.044	0.371704	0.0786777	0.0772835	0.0607079	0.00860867	0.225278
772.891	0.473572	0.079255	0.0777799	0.0610161	0.00864841	0.226699
774.737	0.475586	0.0798383	0.0782809	0.0613266	0.00868842	0.228134
776.583	0.417786	0.0804279	0.0787865	0.0616393	0.00872869	0.229582
778.428	0.420166	0.0810236	0.0792969	0.0619543	0.00876923	0.231044
780.272	0.262756	0.0816257	0.079812	0.0622715	0.00881005	0.232519
782.117	0.525574	0.0822342	0.080332	0.0625911	0.00885113	0.234008
783.96	0.528687	0.0828491	0.0808568	0.0629131	0.00889249	0.235512
785.803	0.252136	0.0834707	0.0813866	0.0632374	0.00893413	0.237029
787.646	0.0358887	0.0840989	0.0819214	0.063564	0.00897605	0.23856
789.488	0.00012207	0.0847338	0.0824613	0.0638931	0.00901826	0.240106
791.33	0.74176	0.0853757	0.0830063	0.0642246	0.00906075	0.241667
793.171	0.663635	0.0860245	0.0835565	0.0645586	0.00910353	0.243243
795.011	0.225586	0.0866803	0.0841119	0.064895	0.0091466	0.244834
796.851	0.32782	0.0873433	0.0846727	0.0652339	0.00918996	0.24644
798.691	0.370178	0.0880135	0.0852389	0.0655754	0.00923362	0.248061
800.53	1.09283	0.0886911	0.0858105	0.0659194	0.00927758	0.249699
802.368	0.815674	0.0893761	0.0863877	0.066266	0.00932184	0.251352
804.206	0.398804	0.0900687	0.0869705	0.0666151	0.0093664	0.253021
806.044	0.702209	0.090769	0.0875589	0.0669669	0.00941127	0.254706
807.881	0.565979	0.091477	0.0881531	0.0673214	0.00945645	0.256408
809.717	0.690125	0.092193	0.0887531	0.0676785	0.00950195	0.258127
811.553	0.294861	0.0929169	0.089359	0.0680383	0.00954776	0.259862
813.388	0.480286	0.093649	0.0899709	0.0684008	0.00959389	0.261615
815.223	0.426575	0.0943893	0.0905888	0.0687661	0.00964034	0.263384
817.057	0.634216	0.0951379	0.0912128	0.0691342	0.00968711	0.265172
818.891	0.14447	0.0958951	0.091843	0.0695051	0.00973421	0.266977
820.725	0.000183105	0.0966608	0.0924795	0.0698788	0.00978165	0.268801
822.557	0.51001	0.0974352	0.0931224	0.0702553	0.00982941	0.270642
824.39	0.344421	0.0982185	0.0937717	0.0706348	0.00987751	0.272503
826.221	0.554199	0.0990108	0.0944276	0.0710172	0.00992596	0.274382
828.053	0.52655	0.0998122	0.09509	0.0714025	0.00997474	0.27628
829.884	0.500305	0.100623	0.0957592	0.0717908	0.0100239	0.278197
831.714	0.694824	0.101443	0.0964352	0.0721822	0.0100734	0.280134
833.544	0.410156	0.102272	0.097118	0.0725765	0.0101232	0.28209
835.373	0.305969	0.103112	0.0978079	0.072974	0.0101734	0.284067
837.201	0.502197	0.103961	0.0985048	0.0733745	0.0102239	0.286064
839.03	0.398804	0.10482	0.0992088	0.0737782	0.0102748	0.288082
840.857	0.0556641	0.105689	0.0999201	0.074185	0.0103261	0.29012
842.685	0.532837	0.106568	0.100639	0.074595	0.0103778	0.29218
844.511	0.690186	0.107458	0.101365	0.0750083	0.0104298	0.294261
846.337	0.707825	0.108358	0.102099	0.0754248	0.0104822	0.296364
848.163	0.225586	0.10927	0.10284	0.0758446	0.010535	0.298489
849.988	0.523682	0.110192	0.103589	0.0762678	0.0105881	0.300637
851.813	0.421753	0.111125	0.104346	0.0766943	0.0106417	0.302807
853.637	0.00012207	0.112069	0.105111	0.0771242	0.0106956	0.305
855.461	0.296326	0.113025	0.105884	0.0775575	0.0107499	0.307216
857.284	0.212891	0.113992	0.106665	0.0779943	0.0108047	0.309456
859.106	0.689514	0.114971	0.107455	0.0784346	0.0108598	0.311721
860.929	0.286072	0.115962	0.108253	0.0788785	0.0109153	0.314009
862.75	0.522949	0.116965	0.109059	0.0793259	0.0109713	0.316322
864.571	0.00012207	0.117981	0.109875	0.079777	0.0110277	0.31866
866.392	0.246399	0.119009	0.110699	0.0802317	0.0110845	0.321024
868.212	0.280884	0.12005	0.111531	0.0806901	0.0111417	0.323413
870.032	0.490662	0.121103	0.112373	0.0811522	0.0111993	0.325828
871.851	0.302979	0.12217	0.113225	0.0816181	0.0112574	0.32827
873.669	0.59668	0.12325	0.114085	0.0820878	0.0113159	0.330739
875.487	0.0112915	0.124344	0.114955	0.0825613	0.0113748	0.333235
877.305	0.106628	0.125451	0.115834	0.0830388	0.0114342	0.335758
879.122	0.222412	0.126573	0.116723	0.0835201	0.0114941	0.33831
880.938	0.238586	0.127708	0.117622	0.0840055	0.0115543	0.34089
882.754	0.135193	0.128858	0.118531	0.0844948	0.0116151	0.343499
884.57	0.252075	0.130023	0.11945	0.0849882	0.0116763	0.346137
886.385	0.489258	0.131202	0.120379	0.0854858	0.011738	0.348805
888.2	0.32666	0.132397	0.121319	0.0859874	0.0118001	0.351504
890.014	0.30426	0.133607	0.122269	0.0864933	0.0118628	0.354232
891.827	0.0020752	0.134833	0.12323	0.0870034	0.0119259	0.356992
893.64	6.10352e-05	0.136074	0.124202	0.0875178	0.0119895	0.359784
895.453	0.236938	0.137332	0.125185	0.0880365	0.0120535	0.362607
897.265	0.71405	0.138606	0.126179	0.0885595	0.0121181	0.365463
899.076	0.711487	0.139897	0.127185	0.089087	0.0121832	0.368352
900.887	0.289124	0.141205	0.128202	0.089619	0.0122488	0.371275
902.698	0.406555	0.14253	0.12923	0.0901555	0.0123149	0.374231
904.508	0.264221	0.143873	0.130271	0.0906966	0.0123815	0.377222
906.317	0.10199	0.145233	0.131324	0.0912423	0.0124486	0.380248
908.126	0	0.146612	0.132389	0.0917926	0.0125163	0.38331
909.935	0.296204	0.148009	0.133466	0.0923477	0.0125845	0.386407
911.743	0.132751	0.149425	0.134556	0.0929076	0.0126532	0.389542
913.55	0.333679	0.150859	0.135659	0.0934722	0.0127225	0.392713
915.357	0.174622	0.152314	0.136775	0.0940418	0.0127923	0.395923
917.164	0.61554	0.153788	0.137904	0.0946163	0.0128627	0.39917
918.97	0.0164185	0.155282	0.139046	0.0951958	0.0129337	0.402457
920.775	0.237366	0.156796	0.140202	0.0957804	0.0130052	0.405784
922.581	0.578247	0.158331	0.141372	0.09637	0.0130773	0.40915
924.385	0.299133	0.159887	0.142556	0.0969648	0.01315	0.412558
926.189	0.300049	0.161465	0.143754	0.0975648	0.0132232	0.416007
927.993	0.260986	0.163064	0.144967	0.0981702	0.0132971	0.419498
929.796	0.221863	0.164686	0.146195	0.0987808	0.0133715	0.423033
931.598	0.242798	0.16633	0.147437	0.0993969	0.0134465	0.42661
933.4	0.243713	0.167997	0.148694	0.100018	0.0135222	0.430232
935.202	0.164612	0.169688	0.149967	0.100645	0.0135985	0.433899
937.003	0.565552	0.171402	0.151256	0.101278	0.0136754	0.437611
938.803	0.566467	0.17314	0.152561	0.101916	0.0137529	0.44137
940.603	0.407349	0.174904	0.153881	0.10256	0.0138311	0.445176
942.403	0.508301	0.176692	0.155219	0.10321	0.0139099	0.44903
944.202	0.469177	0.178505	0.156572	0.103866	0.0139894	0.452933
946.001	0.110046	0.180345	0.157943	0.104527	0.0140695	0.456885
947.799	0.450989	0.182211	0.159331	0.105195	0.0141503	0.460887
949.596	0.451904	0.184104	0.160737	0.105868	0.0142318	0.464941
951.393	0.572815	0.186024	0.16216	0.106548	0.0143139	0.469046
953.19	0.193726	0.187972	0.163602	0.107234	0.0143967	0.473205
954.986	0.294617	0.189949	0.165062	0.107926	0.0144803	0.477417
956.782	0.775574	0.191954	0.16654	0.108624	0.0145645	0.481683
958.577	0.696472	0.193989	0.168038	0.109329	0.0146494	0.486005
960.371	0.237366	0.196053	0.169555	0.110041	0.0147351	0.490384
962.166	0.398315	0.198148	0.171091	0.110759	0.0148215	0.49482
963.959	0.359192	0.200274	0.172648	0.111483	0.0149086	0.499314
965.752	0.460144	0.202432	0.174225	0.112215	0.0149965	0.503867
967.545	0.480957	0.204621	0.175822	0.112953	0.0150851	0.508481
969.337	0.421875	0.206843	0.177441	0.113698	0.0151745	0.513156
971.129	0.382812	0.209099	0.17908	0.11445	0.0152647	0.517894
972.92	0.283752	0.211388	0.180742	0.115209	0.0153556	0.522695
974.711	0.224609	0.213712	0.182426	0.115975	0.0154474	0.52756
976.501	0.205566	0.216071	0.184132	0.116749	0.0155399	0.532492
978.291	0.546448	0.218466	0.185861	0.117529	0.0156332	0.537489
980.08	0.507385	0.220897	0.187613	0.118318	0.0157273	0.542555
981.869	0.628296	0.223366	0.189389	0.119113	0.0158223	0.54769
983.657	0.649231	0.225872	0.191189	0.119916	0.0159181	0.552895
985.444	0.350159	0.228417	0.193013	0.120727	0.0160147	0.558172
987.232	0.93103	0.231	0.194862	0.121546	0.0161122	0.563521
989.019	0.431885	0.233624	0.196737	0.122372	0.0162106	0.568944
990.805	0.672791	0.236289	0.198637	0.123207	0.0163098	0.574443
992.591	0.633728	0.238994	0.200564	0.124049	0.01641	0.580018
994.376	0.634644	0.241742	0.202517	0.1249	0.016511	0.585671
996.161	0.61554	0.244533	0.204498	0.125759	0.0166129	0.591403
997.945	0.136475	0.247368	0.206506	0.126626	0.0167157	0.597216
999.729	0.317383	0.250247	0.208542	0.127502	0.0168195	0.603111
1001.51	0.638306	0.253172	0.210607	0.128386	0.0169242	0.609089
1003.3	0.619202	0.256142	0.212701	0.129279	0.0170298	0.615153
1005.08	0.680115	0.25916	0.214825	0.130181	0.0171364	0.621303
1006.86	0.801086	0.262226	0.216979	0.131092	0.017244	0.627541
1008.64	0.521973	0.265341	0.219164	0.132012	0.0173525	0.633869
1010.42	0.422913	0.268505	0.221381	0.13294	0.0174621	0.640288
1012.2	0.743713	0.27172	0.223629	0.133878	0.0175727	0.6468
1013.98	0.864685	0.274987	0.22591	0.134826	0.0176842	0.653406
1015.76	0.505554	0.278306	0.228223	0.135783	0.0177968	0.660109
1017.54	0.74646	0.281679	0.230571	0.136749	0.0179105	0.666909
1019.32	0.707397	0.285106	0.232953	0.137725	0.0180252	0.67381
1021.1	0.728333	0.288589	0.23537	0.138711	0.018141	0.680811
1022.87	0.549255	0.292128	0.237822	0.139707	0.0182579	0.687916
1024.65	0.470154	0.295725	0.240311	0.140713	0.0183758	0.695126
1026.43	0.771057	0.299381	0.242837	0.14173	0.0184949	0.702443
1028.2	0.651978	0.303096	0.245401	0.142756	0.0186151	0.709869
1029.98	0.652893	0.306872	0.248003	0.143793	0.0187364	0.717405
1031.75	0.353821	0.310711	0.250644	0.144841	0.0188589	0.725055
1033.53	0.774658	0.314612	0.253325	0.1459	0.0189826	0.732819
1035.3	0.135559	0.318577	0.256047	0.146969	0.0191074	0.740701
1037.08	0.696472	0.322608	0.25881	0.148049	0.0192335	0.748701
1038.85	0.65741	0.326705	0.261616	0.149141	0.0193607	0.756823
1040.62	0.718323	0.330871	0.264464	0.150244	0.0194892	0.765068
1042.4	0.519226	0.335105	0.267357	0.151358	0.0196189	0.773439
1044.17	0.520142	0.339409	0.270294	0.152484	0.0197499	0.781937
1045.94	0.861084	0.343785	0.273277	0.153622	0.0198821	0.790566
1047.71	0.622009	0.348234	0.276306	0.154772	0.0200157	0.799327
1049.48	0.622925	0.352756	0.279382	0.155934	0.0201505	0.808223
1051.25	0.843811	0.357354	0.282508	0.157108	0.0202867	0.817257
1053.02	0.964722	0.362029	0.285682	0.158295	0.0204242	0.82643
1054.79	0.965576	0.366781	0.288907	0.159494	0.0205631	0.835745
1056.56	0.986511	0.371613	0.292183	0.160706	0.0207033	0.845205
1058.32	1.32745	0.376526	0.295511	0.161931	0.020845	0.854812
1060.09	0.868347	0.38152	0.298892	0.163169	0.020988	0.864569
1061.86	0.869263	0.386598	0.302328	0.16442	0.0211325	0.874478
1063.62	0.930176	0.39176	0.30582	0.165684	0.0212785	0.884543
1065.39	1.3111	0.397009	0.309368	0.166963	0.0214259	0.894766
1067.16	0.911987	0.402345	0.312974	0.168255	0.0215748	0.905149
1068.92	0.892944	0.40777	0.316639	0.169561	0.0217252	0.915696
1070.69	1.17383	0.413286	0.320364	0.170881	0.0218772	0.926409
1072.45	0.854736	0.418893	0.324151	0.172216	0.0220307	0.937291
1074.21	0.775635	0.424594	0.328	0.173566	0.0221858	0.948346
1075.98	1.19653	0.430389	0.331913	0.17493	0.0223425	0.959575
1077.74	1.29742	0.43628	0.335892	0.176309	0.0225007	0.970982
1079.5	0.738342	0.442269	0.339937	0.177703	0.0226607	0.98257
1081.26	1.05927	0.448356	0.34405	0.179113	0.0228222	0.994341
1083.02	0.82019	0.454544	0.348232	0.180538	0.0229855	1.0063
1084.79	1.08112	0.460833	0.352486	0.18198	0.0231505	1.01845
1086.55	1.04199	0.467225	0.356811	0.183437	0.0233172	1.03079
1088.31	0.782898	0.473722	0.361211	0.184911	0.0234856	1.04333
1090.06	0.803833	0.480324	0.365686	0.186401	0.0236559	1.05607
1091.82	1.24475	0.487033	0.370238	0.187908	0.0238279	1.06901
1093.58	1.08569	0.49385	0.374868	0.189431	0.0240018	1.08215
1095.34	1.22656	0.500777	0.379579	0.190972	0.0241775	1.09551
1097.1	1.58752	0.507814	0.384371	0.192531	0.0243551	1.10907
1098.85	1.14838	0.514963	0.389247	0.194107	0.0245346	1.12285
1100.61	0.969299	0.522225	0.394209	0.195701	0.024716	1.13685
1102.37	1.07019	0.529601	0.399258	0.197314	0.0248994	1.15107
1104.12	1.43109	0.537092	0.404396	0.198945	0.0250848	1.16552
1105.88	1.31201	0.544699	0.409625	0.200594	0.0252722	1.18019
1107.63	1.35297	0.552422	0.414948	0.202263	0.0254617	1.19509
1109.39	1.11383	0.560263	0.420365	0.20395	0.0256532	1.21023
1111.14	1.21478	0.568223	0.425879	0.205658	0.0258468	1.22561
1112.89	0.91571	0.576301	0.431492	0.207385	0.0260426	1.24122
1114.65	1.05658	0.584499	0.437207	0.209132	0.0262405	1.25708
1116.4	1.23749	0.592816	0.443025	0.2109	0.0264407	1.27318
1118.15	1.09845	0.601254	0.448948	0.212688	0.0266431	1.28953
1119.9	1.35931	0.609812	0.45498	0.214498	0.0268477	1.30614
1121.65	1.30017	0.61849	0.461122	0.216328	0.0270546	1.32299
1123.4	1.76111	0.627288	0.467376	0.218181	0.0272639	1.34011
1125.15	1.28204	0.636207	0.473746	0.220055	0.0274755	1.35748
1126.9	1.30292	0.645245	0.480233	0.221951	0.0276896	1.37512
1128.65	1.26385	0.654402	0.48684	0.22387	0.0279061	1.39302
1130.4	1.52478	0.663677	0.49357	0.225812	0.028125	1.41118
1132.15	1.50568	0.67307	0.500425	0.227777	0.0283465	1.42962
1133.89	1.40662	0.682579	0.507408	0.229765	0.0285705	1.44832
1135.64	1.5675	0.692202	0.514522	0.231778	0.0287971	1.4673
1137.39	1.64844	0.701938	0.52177	0.233814	0.0290264	1.48655
1139.13	1.24933	0.711786	0.529154	0.235875	0.0292583	1.50607
1140.88	1.47021	0.721743	0.536678	0.237962	0.0294929	1.52588
1142.62	1.29114	0.731806	0.544344	0.240073	0.0297303	1.54595
1144.37	1.83203	0.741974	0.552156	0.24221	0.0299705	1.56631
1146.11	1.29297	0.752242	0.560117	0.244373	0.0302135	1.58695
1147.86	1.63385	0.762608	0.568229	0.246563	0.0304594	1.60786
1149.6	1.61481	0.773069	0.576497	0.24878	0.0307082	1.62905
1151.34	1.6557	0.783619	0.584922	0.251024	0.03096	1.65053
1153.09	1.5166	0.794256	0.59351	0.253295	0.0312149	1.67228
1154.83	1.69751	0.804973	0.602263	0.255595	0.0314728	1.6943
1156.57	1.59845	0.815767	0.611184	0.257922	0.0317338	1.71661
1158.31	1.77936	0.826631	0.620277	0.260279	0.031998	1.73919
1160.05	1.92029	0.83756	0.629547	0.262666	0.0322654	1.76204
1161.79	1.64111	0.848548	0.638995	0.265081	0.0325361	1.78516
1163.53	1.98206	0.859587	0.648627	0.267528	0.0328101	1.80855
1165.27	1.74298	0.870671	0.658446	0.270004	0.0330875	1.83221
1167.01	1.76385	0.881792	0.668455	0.272512	0.0333683	1.85613
1168.75	2.08478	0.892943	0.678659	0.275052	0.0336527	1.88031
1170.48	1.88574	0.904114	0.689061	0.277623	0.0339405	1.90474
1172.22	1.68665	0.915296	0.699665	0.280227	0.034232	1.92942
1173.96	1.82751	0.926481	0.710476	0.282864	0.0345271	1.95435
1175.69	1.56848	0.937659	0.721497	0.285535	0.034826	1.97952
1177.43	1.80939	0.948818	0.732732	0.28824	0.0351287	2.00492
1179.17	1.83026	0.959949	0.744186	0.290979	0.0354352	2.03055
1180.9	2.09119	0.97104	0.755862	0.293753	0.0357456	2.0564
1182.64	2.23212	0.982079	0.767764	0.296562	0.0360601	2.08247
1184.37	1.81299	0.993055	0.779898	0.299408	0.0363786	2.10874
1186.1	2.11389	1.00395	0.792266	0.302291	0.0367012	2.13521
1187.84	1.99481	1.01476	0.804874	0.30521	0.0370279	2.16188
1189.57	2.23572	1.02547	0.817724	0.308167	0.037359	2.18872
1191.3	2.49664	1.03606	0.830821	0.311163	0.0376944	2.21574
1193.03	2.15753	1.04652	0.84417	0.314197	0.0380342	2.24292
1194.76	2.11847	1.05684	0.857773	0.317271	0.0383785	2.27026
1196.49	2.27936	1.067	0.871636	0.320385	0.0387274	2.29774
1198.22	2.30029	1.07698	0.885762	0.32354	0.0390809	2.32536
1199.95	2.36121	1.08677	0.900154	0.326736	0.0394392	2.3531
1201.68	2.50214	1.09636	0.914817	0.329973	0.0398022	2.38095
1203.41	2.16302	1.10573	0.929754	0.333253	0.0401702	2.40891
1205.14	2.16388	1.11486	0.944969	0.336577	0.0405431	2.43695
1206.87	2.40485	1.12375	0.960464	0.339944	0.0409212	2.46508
1208.6	2.26575	1.13237	0.976244	0.343355	0.0413044	2.49327
1210.32	2.54663	1.1407	0.99231	0.346811	0.0416928	2.52152
1212.05	2.40759	1.14874	1.00867	0.350314	0.0420866	2.54981
1213.78	2.5285	1.15647	1.02531	0.353862	0.0424859	2.57814
1215.5	2.70941	1.16388	1.04226	0.357458	0.0428907	2.60648
1217.23	2.55029	1.17095	1.05949	0.361101	0.0433012	2.63484
1218.95	2.65125	1.17766	1.07703	0.364793	0.0437175	2.6632
1220.68	2.69214	1.184	1.09487	0.368534	0.0441396	2.69154
1222.4	2.33307	1.18997	1.113	0.372325	0.0445677	2.71986
1224.12	2.87396	1.19554	1.13144	0.376167	0.0450019	2.74815
1225.85	2.63483	1.20071	1.15018	0.38006	0.0454422	2.77639
1227.57	2.37573	1.20547	1.16921	0.384004	0.0458889	2.80458
1229.29	3.05664	1.2098	1.18855	0.388002	0.0463421	2.8327
1231.01	2.75757	1.2137	1.20818	0.392054	0.0468018	2.86074
1232.74	2.7785	1.21716	1.22811	0.39616	0.0472682	2.8887
1234.46	2.67938	1.22017	1.24833	0.40032	0.0477414	2.91657
1236.18	2.96033	1.22272	1.26884	0.404537	0.0482216	2.94433
1237.9	3.06122	1.22482	1.28964	0.408811	0.0487088	2.97198
1239.62	2.90216	1.22645	1.31071	0.413142	0.0492033	2.9995
1241.33	2.74304	1.22761	1.33206	0.417531	0.0497051	3.0269
1243.05	2.84399	1.22829	1.35367	0.42198	0.0502145	3.05416
1244.77	2.86487	1.22851	1.37555	0.426488	0.0507315	3.08128
1246.49	2.60577	1.22826	1.39767	0.431057	0.0512563	3.10824
1248.21	2.78668	1.22753	1.42003	0.435688	0.0517891	3.13504
1249.92	2.98761	1.22633	1.44262	0.440381	0.05233	3.16167
1251.64	2.96851	1.22467	1.46543	0.445137	0.0528792	3.18812
1253.35	3.0694	1.22255	1.48844	0.449958	0.0534368	3.21438
1255.07	3.35034	1.21997	1.51164	0.454843	0.0540031	3.24045
1256.78	3.45123	1.21693	1.535	0.459794	0.0545781	3.26631
1258.5	3.39215	1.21346	1.55853	0.464811	0.0551622	3.29196
1260.21	3.33307	1.20955	1.58219	0.469897	0.0557554	3.31739
1261.93	3.43402	1.20521	1.60596	0.47505	0.056358	3.34258
1263.64	3.15491	1.20046	1.62982	0.480272	0.0569701	3.36753
1265.35	3.27582	1.1953	1.65376	0.485565	0.057592	3.39222
1267.06	3.33673	1.18975	1.67774	0.490929	0.0582239	3.41664
1268.78	3.65759	1.18381	1.70174	0.496364	0.0588659	3.44078
1270.49	3.11853	1.17751	1.72572	0.501871	0.0595183	3.46462
1272.2	2.93945	1.17084	1.74967	0.507453	0.0601813	3.48814
1273.91	3.02032	1.16383	1.77354	0.513108	0.0608551	3.51134
1275.62	3.26123	1.1565	1.79731	0.518839	0.06154	3.53419
1277.33	3.36218	1.14884	1.82095	0.524645	0.0622362	3.55667
1279.04	3.28308	1.14089	1.8444	0.530528	0.062944	3.57876
1280.74	3.86401	1.13265	1.86765	0.536489	0.0636636	3.60045
1282.45	3.48492	1.12414	1.89064	0.542528	0.0643952	3.62171
1284.16	3.78583	1.11537	1.91335	0.548647	0.0651391	3.64251
1285.87	3.50677	1.10637	1.93572	0.554845	0.0658957	3.66283
1287.57	3.22766	1.09714	1.95772	0.561124	0.0666652	3.68264
1289.28	3.72852	1.08769	1.9793	0.567484	0.0674478	3.70193
1290.99	4.00946	1.07805	2.00043	0.573927	0.0682439	3.72065
1292.69	3.53033	1.06824	2.02105	0.580453	0.0690538	3.73879
1294.4	3.95129	1.05825	2.04112	0.587062	0.0698777	3.75631
1296.1	3.77216	1.04812	2.06059	0.593756	0.0707161	3.77318
1297.81	3.83307	1.03785	2.07943	0.600534	0.0715692	3.78938
1299.51	4.11401	1.02745	2.09759	0.607398	0.0724375	3.80488
1301.21	4.09491	1.01695	2.11502	0.614348	0.0733211	3.81963
1302.92	3.43585	1.00635	2.13168	0.621385	0.0742206	3.83363
1304.62	3.45679	0.995662	2.14752	0.628509	0.0751362	3.84683
1306.32	3.93768	0.984907	2.16251	0.635721	0.0760684	3.85921
1308.02	4.07861	0.974093	2.17661	0.643021	0.0770175	3.87074
1309.72	3.45947	0.963232	2.18977	0.65041	0.077984	3.8814
1311.42	3.64038	0.952335	2.20196	0.657887	0.0789683	3.89115
1313.12	3.68127	0.941413	2.21315	0.665454	0.0799707	3.89999
1314.82	4.20221	0.930476	2.22331	0.67311	0.0809918	3.90789
1316.52	3.64313	0.919534	2.2324	0.680856	0.082032	3.91482
1318.22	3.54401	0.908597	2.2404	0.688691	0.0830918	3.92078
1319.92	3.48492	0.897672	2.24728	0.696617	0.0841716	3.92574
1321.62	3.86584	0.88677	2.25303	0.704633	0.0852719	3.9297
1323.31	3.88678	0.875897	2.25763	0.712738	0.0863934	3.93266
1325.01	4.00769	0.865062	2.26106	0.720933	0.0875364	3.93459
1326.71	3.7486	0.854272	2.26332	0.729218	0.0887015	3.93551
1328.4	4.0495	0.843533	2.2644	0.737592	0.0898894	3.93541
1330.1	3.9704	0.832852	2.26429	0.746055	0.0911005	3.9343
1331.79	3.7713	0.822234	2.26301	0.754607	0.0923355	3.93218
1333.49	4.31219	0.811686	2.26054	0.763246	0.093595	3.92907
1335.18	3.73309	0.801212	2.25691	0.771973	0.0948797	3.92498
1336.88	4.01404	0.790817	2.25212	0.780786	0.0961901	3.91992
1338.57	3.87494	0.780506	2.24619	0.789685	0.097527	3.91391
1340.26	3.93585	0.770282	2.23914	0.798669	0.0988911	3.90699
1341.96	4.17676	0.76015	2.231	0.807736	0.100283	3.89916
1343.65	4.0177	0.750113	2.22177	0.816886	0.101704	3.89047
1345.34	3.75861	0.740173	2.2115	0.826116	0.103154	3.88095
1347.03	3.7995	0.730334	2.20022	0.835427	0.104634	3.87061
1348.72	3.66046	0.720598	2.18795	0.844815	0.106145	3.85951
1350.41	3.88135	0.710967	2.17474	0.854279	0.107688	3.84768
1352.1	3.76221	0.701444	2.16062	0.863818	0.109264	3.83515
1353.79	3.78314	0.69203	2.14563	0.873428	0.110874	3.82196
1355.48	3.56403	0.682726	2.12981	0.883109	0.112518	3.80817
1357.17	3.98499	0.673535	2.11321	0.892858	0.114198	3.7938
1358.86	3.50586	0.664456	2.09586	0.902671	0.115914	3.7789
1360.54	4.08679	0.655492	2.07781	0.912546	0.117668	3.76351
1362.23	3.44769	0.646642	2.0591	0.922481	0.119461	3.74769
1363.92	3.76862	0.637907	2.03978	0.932472	0.121293	3.73146
1365.6	3.72955	0.629288	2.0199	0.942516	0.123167	3.71487
1367.29	3.43042	0.620784	1.99949	0.95261	0.125082	3.69796
1368.98	3.59137	0.612397	1.9786	0.962749	0.127041	3.68078
1370.66	4.1123	0.604125	1.95727	0.97293	0.129045	3.66337
1372.35	3.67316	0.595969	1.93555	0.983149	0.131095	3.64576
1374.03	3.77405	0.587928	1.91348	0.993401	0.133192	3.628
1375.71	3.63495	0.580002	1.89109	1.00368	0.135338	3.61012
1377.4	3.55591	0.57219	1.86844	1.01399	0.137534	3.59215
1379.08	3.37677	0.564492	1.84555	1.02431	0.139782	3.57414
1380.76	3.69769	0.556908	1.82247	1.03465	0.142083	3.55611
1382.44	3.25861	0.549436	1.79923	1.04499	0.144439	3.5381
1384.13	3.43951	0.542075	1.77586	1.05534	0.146853	3.52014
1385.81	3.74048	0.534825	1.75241	1.06569	0.149324	3.50225
1387.49	3.38135	0.527685	1.72889	1.07603	0.151856	3.48446
1389.17	3.00232	0.520654	1.70534	1.08635	0.154451	3.46679
1390.85	3.7832	0.51373	1.68179	1.09665	0.157109	3.44927
1392.53	3.36407	0.506913	1.65826	1.10692	0.159834	3.43192
1394.21	3.54498	0.500201	1.63478	1.11715	0.162627	3.41476
1395.88	3.28589	0.493593	1.61138	1.12734	0.165491	3.39781
1397.56	3.18683	0.487089	1.58807	1.13749	0.168428	3.38108
1399.24	3.08771	0.480686	1.56488	1.14757	0.17144	3.36458
1400.92	3.42865	0.474384	1.54183	1.15759	0.17453	3.34833
1402.59	3.18958	0.468182	1.51893	1.16753	0.177701	3.33234
1404.27	3.41046	0.462077	1.4962	1.17739	0.180954	3.31662
1405.95	3.23138	0.456069	1.47366	1.18716	0.184294	3.30118
1407.62	3.35229	0.450156	1.45131	1.19684	0.187722	3.28603
1409.3	3.63324	0.444337	1.42918	1.2064	0.191242	3.27117
1410.97	3.15411	0.438612	1.40728	1.21585	0.194858	3.2566
1412.65	2.97498	0.432977	1.38561	1.22517	0.198571	3.24233
1414.32	3.25592	0.427433	1.36418	1.23436	0.202386	3.22836
1415.99	3.41681	0.421977	1.34301	1.24341	0.206307	3.2147
1417.67	2.77771	0.416608	1.32209	1.2523	0.210336	3.20134
1419.34	3.11865	0.411326	1.30144	1.26104	0.214479	3.18828
1421.01	3.01959	0.406128	1.28106	1.2696	0.218738	3.17553
1422.68	3.08051	0.401014	1.26096	1.27798	0.223118	3.16308
1424.35	3.1214	0.395981	1.24114	1.28617	0.227624	3.15092
1426.02	2.9823	0.39103	1.22161	1.29417	0.232259	3.13906
1427.69	3.16321	0.386158	1.20236	1.30195	0.237029	3.1275
1429.36	2.68414	0.381363	1.1834	1.30952	0.241939	3.11622
1431.03	2.88507	0.376646	1.16473	1.31687	0.246993	3.10523
1432.7	2.9859	0.372004	1.14634	1.32398	0.252198	3.09452
1434.37	2.9668	0.367437	1.12825	1.33084	0.257558	3.08409
1436.04	3.18774	0.362942	1.11046	1.33746	0.26308	3.07394
1437.71	2.78864	0.35852	1.09295	1.34381	0.26877	3.06405
1439.37	3.22955	0.354168	1.07573	1.3499	0.274633	3.05443
1441.04	3.17047	0.349885	1.0588	1.35571	0.280678	3.04507
1442.71	2.79138	0.345671	1.04215	1.36124	0.286909	3.03597
1444.37	3.1123	0.341523	1.0258	1.36647	0.293336	3.02713
1446.04	2.53326	0.337442	1.00972	1.37141	0.299965	3.01853
1447.7	2.95416	0.333425	0.993923	1.37604	0.306804	3.01019
1449.37	3.27509	0.329472	0.978404	1.38036	0.313861	3.0021
1451.03	2.87598	0.325581	0.963159	1.38437	0.321145	2.99425
1452.7	2.67688	0.321752	0.948187	1.38805	0.328665	2.98665
1454.36	2.89777	0.317982	0.933483	1.3914	0.33643	2.9793
1456.02	3.07867	0.314273	0.919044	1.39443	0.34445	2.97219
1457.69	3.05957	0.310621	0.904866	1.39711	0.352735	2.96534
1459.35	3.10052	0.307027	0.890947	1.39946	0.361295	2.95873
1461.01	3.14142	0.303488	0.877282	1.40147	0.370141	2.95238
1462.67	2.4823	0.300005	0.863869	1.40312	0.379285	2.94628
1464.33	2.76324	0.296576	0.850702	1.40443	0.388739	2.94045
1465.99	2.52417	0.2932	0.837778	1.40539	0.398515	2.93489
1467.65	3.12506	0.289877	0.825094	1.406	0.408626	2.9296
1469.31	3.26599	0.286604	0.812645	1.40626	0.419085	2.9246
1470.97	2.96692	0.283383	0.800427	1.40617	0.429907	2.91988
1472.63	2.48779	0.28021	0.788438	1.40572	0.441105	2.91548
1474.29	2.92865	0.277087	0.776671	1.40493	0.452694	2.91138
1475.95	3.0296	0.274011	0.765125	1.40378	0.464691	2.90761
1477.6	2.75049	0.270982	0.753794	1.40229	0.477111	2.90418
1479.26	3.27142	0.267999	0.742676	1.40046	0.489971	2.9011
1480.92	2.75232	0.265061	0.731765	1.39828	0.503288	2.89839
1482.57	2.93323	0.262168	0.721058	1.39577	0.51708	2.89607
1484.23	3.09418	0.259318	0.710551	1.39292	0.531364	2.89415
1485.89	2.9751	0.256511	0.700241	1.38974	0.54616	2.89265
1487.54	3.15601	0.253747	0.690124	1.38624	0.561486	2.89159
1489.19	3.01691	0.251023	0.680196	1.38241	0.577363	2.891
1490.85	3.17786	0.248341	0.670453	1.37828	0.593809	2.89088
1492.5	2.81873	0.245698	0.660892	1.37383	0.610845	2.89127
1494.16	2.63959	0.243094	0.651508	1.36909	0.628492	2.89218
1495.81	2.78052	0.240529	0.6423	1.36405	0.646769	2.89365
1497.46	2.76141	0.238002	0.633262	1.35872	0.665698	2.89568
1499.11	2.88232	0.235511	0.624392	1.35311	0.685299	2.89832
1500.76	2.68329	0.233058	0.615686	1.34723	0.70559	2.90157
1502.42	2.94415	0.23064	0.607141	1.34109	0.726593	2.90546
1504.07	2.7851	0.228257	0.598753	1.33469	0.748326	2.91003
1505.72	2.80603	0.225909	0.59052	1.32804	0.770806	2.91528
1507.37	3.08691	0.223595	0.582438	1.32115	0.79405	2.92124
1509.02	3.02783	0.221314	0.574505	1.31404	0.818073	2.92793
1510.67	2.82874	0.219066	0.566716	1.3067	0.842888	2.93537
1512.31	2.92969	0.21685	0.559069	1.29914	0.868505	2.94357
1513.96	2.85052	0.214666	0.551562	1.29139	0.894933	2.95255
1515.61	3.03143	0.212512	0.544191	1.28343	0.922174	2.96231
1517.26	3.19238	0.21039	0.536953	1.2753	0.950231	2.97287
1518.9	2.61328	0.208297	0.529846	1.26698	0.979097	2.98422
1520.55	2.95416	0.206234	0.522866	1.2585	1.00876	2.99636
1522.2	3.01508	0.2042	0.516012	1.24986	1.03922	3.00929
1523.84	2.93604	0.202195	0.509281	1.24107	1.07043	3.02297
1525.49	2.91693	0.200217	0.50267	1.23214	1.10237	3.0374
1527.13	2.71783	0.198267	0.496176	1.22308	1.13501	3.05253
1528.78	3.25879	0.196344	0.489797	1.21389	1.16829	3.06833
1530.42	3.33966	0.194448	0.483532	1.20459	1.20216	3.08473
1532.07	2.6806	0.192577	0.477376	1.19519	1.23654	3.10168
1533.71	3.06152	0.190733	0.471329	1.18568	1.27136	3.1191
1535.35	3.04236	0.188913	0.465387	1.17609	1.30651	3.1369
1536.99	3.12329	0.187119	0.459549	1.16642	1.34189	3.15498
1538.64	3.06421	0.185349	0.453813	1.15668	1.37737	3.17321
1540.28	2.96509	0.183602	0.448176	1.14687	1.41282	3.19147
1541.92	3.30603	0.18188	0.442637	1.137	1.44809	3.2096
1543.56	3.32697	0.18018	0.437192	1.12708	1.483	3.22745
1545.2	3.22784	0.178504	0.431841	1.11712	1.51738	3.24485
1546.84	2.98877	0.176849	0.426582	1.10713	1.55104	3.26159
1548.48	3.26971	0.175217	0.421412	1.0971	1.58377	3.2775
1550.12	3.13062	0.173607	0.416329	1.08705	1.61536	3.29234
1551.76	2.89154	0.172017	0.411333	1.07699	1.64559	3.30592
1553.39	2.89246	0.170449	0.406421	1.06691	1.67423	3.31801
1555.03	3.41327	0.168901	0.401591	1.05683	1.70107	3.32839
1556.67	3.71423	0.167374	0.396842	1.04676	1.72587	3.33684
1558.31	3.2951	0.165867	0.392172	1.03668	1.74843	3.34315
1559.94	3.05603	0.164379	0.387579	1.02663	1.76855	3.34713
1561.58	3.09698	0.16291	0.383062	1.01658	1.78602	3.34858
1563.22	2.93787	0.16146	0.37862	1.00656	1.8007	3.34734
1564.85	3.25879	0.160029	0.374251	0.99657	1.81242	3.34327
1566.49	3.15973	0.158617	0.369953	0.986608	1.82108	3.33626
1568.12	2.7406	0.157222	0.365725	0.97668	1.82659	3.32622
1569.75	2.78156	0.155846	0.361565	0.966792	1.82889	3.31309
1571.39	3.24243	0.154486	0.357473	0.956946	1.82796	3.29686
1573.02	2.98334	0.153144	0.353446	0.947146	1.82381	3.27754
1574.65	3.3642	0.151819	0.349484	0.937397	1.81648	3.25518
1576.29	3.24512	0.150511	0.345586	0.9277	1.80607	3.22986
1577.92	3.12604	0.149219	0.341749	0.918059	1.79267	3.20169
1579.55	3.02698	0.147943	0.337973	0.908477	1.77642	3.17081
1581.18	3.24786	0.146683	0.334257	0.898956	1.75748	3.13738
1582.81	2.8288	0.145438	0.330599	0.889499	1.73605	3.10158
1584.44	3.02972	0.144209	0.326998	0.880108	1.7123	3.06362
1586.07	3.15063	0.142995	0.323454	0.870786	1.68646	3.0237
1587.7	3.35156	0.141796	0.319964	0.861534	1.65875	2.98204
1589.33	2.85248	0.140612	0.316529	0.852355	1.62938	2.93888
1590.96	3.2934	0.139442	0.313146	0.843249	1.59858	2.89442
1592.59	3.31427	0.138286	0.309816	0.834219	1.56657	2.84889
1594.22	3.05511	0.137144	0.306536	0.825265	1.53357	2.80251
1595.84	2.73608	0.136016	0.303306	0.81639	1.49977	2.75548
1597.47	2.59698	0.134902	0.300126	0.807595	1.46538	2.708
1599.1	1.97791	0.133801	0.296993	0.79888	1.43057	2.66024
1600.72	2.73883	0.132713	0.293907	0.790246	1.39552	2.61239
1602.35	2.83972	0.131638	0.290868	0.781695	1.36038	2.56458
1603.98	2.58063	0.130576	0.287874	0.773227	1.32529	2.51696
1605.6	2.66156	0.129527	0.284925	0.764843	1.29038	2.46967
1607.23	2.28247	0.128489	0.282019	0.756543	1.25575	2.42281
1608.85	2.5434	0.127464	0.279156	0.748328	1.22152	2.37647
1610.47	2.62433	0.126451	0.276336	0.740198	1.18777	2.33075
1612.1	2.2052	0.12545	0.273556	0.732154	1.15456	2.28572
1613.72	2.5661	0.124461	0.270817	0.724195	1.12197	2.24144
1615.34	1.88696	0.123483	0.268118	0.716322	1.09004	2.19796
1616.96	2.36792	0.122516	0.265458	0.708535	1.05881	2.15532
1618.59	2.08881	0.12156	0.262836	0.700834	1.02832	2.11355
1620.21	2.10974	0.120616	0.260252	0.693218	0.998596	2.07268
1621.83	1.97064	0.119682	0.257705	0.685689	0.969653	2.03273
1623.45	2.17157	0.118758	0.255194	0.678245	0.941502	1.9937
1625.07	1.7525	0.117846	0.252718	0.670887	0.914151	1.9556
1626.69	1.87341	0.116943	0.250278	0.663613	0.887602	1.91844
1628.31	1.73431	0.116051	0.247872	0.656425	0.861851	1.8822
1629.93	1.91522	0.115169	0.2455	0.64932	0.836892	1.84688
1631.55	1.87616	0.114297	0.24316	0.6423	0.812717	1.81247
1633.16	1.59705	0.113434	0.240854	0.635364	0.789314	1.77897
1634.78	1.61792	0.112581	0.238579	0.62851	0.766668	1.74634
1636.4	1.63885	0.111738	0.236336	0.621739	0.744765	1.71458
1638.02	2.07971	0.110904	0.234123	0.615051	0.723588	1.68367
1639.63	1.64069	0.110079	0.231941	0.608443	0.703118	1.65358
1641.25	1.58154	0.109263	0.229789	0.601917	0.683337	1.62431
1642.87	1.24249	0.108456	0.227665	0.595471	0.664226	1.59582
1644.48	1.4234	0.107658	0.225571	0.589105	0.645765	1.5681
1646.1	1.36432	0.106869	0.223505	0.582818	0.627934	1.54113
1647.71	1.44525	0.106088	0.221466	0.576609	0.610713	1.51488
1649.32	1.06616	0.105316	0.219455	0.570477	0.594082	1.48933
1650.94	1.14709	0.104552	0.217471	0.564423	0.578021	1.46447
1652.55	1.12799	0.103796	0.215513	0.558444	0.562511	1.44026
1654.16	0.828857	0.103049	0.213581	0.552542	0.547533	1.4167
1655.78	1.42975	0.102309	0.211674	0.546714	0.533067	1.39376
1657.39	1.13068	0.101577	0.209792	0.540959	0.519096	1.37142
1659	1.05157	0.100853	0.207935	0.535278	0.5056	1.34967
1660.61	0.972473	0.100137	0.206102	0.52967	0.492564	1.32847
1662.22	1.01343	0.099428	0.204293	0.524133	0.479969	1.30782
1663.83	0.774353	0.0987267	0.202507	0.518667	0.4678	1.2877
1665.44	1.15527	0.0980327	0.200745	0.513271	0.45604	1.26809
1667.05	1.11615	0.097346	0.199005	0.507944	0.444673	1.24897
1668.66	1.05707	0.0966664	0.197287	0.502686	0.433686	1.23032
1670.27	0.557983	0.0959939	0.195591	0.497495	0.423063	1.21214
1671.88	1.01892	0.0953283	0.193916	0.492371	0.412791	1.19441
1673.49	0.759766	0.0946696	0.192263	0.487313	0.402856	1.1771
1675.1	1.00067	0.0940177	0.19063	0.48232	0.393246	1.16021
1676.7	1.1416	0.0933725	0.189018	0.477392	0.383948	1.14373
1678.31	0.82251	0.0927339	0.187426	0.472528	0.374949	1.12764
1679.92	0.96344	0.0921017	0.185854	0.467726	0.36624	1.11192
1681.52	0.684326	0.0914761	0.184302	0.462986	0.357809	1.09657
1683.13	0.665283	0.0908567	0.182768	0.458308	0.349644	1.08158
1684.73	0.726196	0.0902436	0.181254	0.45369	0.341737	1.06692
1686.34	0.947083	0.0896367	0.179758	0.449132	0.334077	1.0526
1687.94	0.747986	0.0890358	0.17828	0.444632	0.326655	1.0386
1689.55	1.02893	0.088441	0.176821	0.440191	0.319463	1.02492
1691.15	1.06982	0.0878521	0.175379	0.435807	0.312491	1.01153
1692.75	0.870728	0.0872691	0.173954	0.43148	0.305732	0.998435
1694.36	0.531616	0.0866919	0.172547	0.427209	0.299176	0.985624
1695.96	0.652527	0.0861203	0.171156	0.422992	0.292818	0.973087
1697.56	0.313416	0.0855544	0.169782	0.418831	0.28665	0.960817
1699.16	0.834351	0.0849941	0.168425	0.414722	0.280664	0.948805
1700.76	0.515259	0.0844392	0.167084	0.410667	0.274855	0.937044
1702.37	0.656189	0.0838898	0.165758	0.406663	0.269215	0.925526
1703.97	0.877075	0.0833457	0.164448	0.402711	0.263738	0.914244
1705.57	0.65802	0.0828069	0.163154	0.39881	0.25842	0.903191
1707.17	0.638916	0.0822733	0.161875	0.394959	0.253253	0.89236
1708.76	0.839844	0.0817448	0.16061	0.391157	0.248233	0.881745
1710.36	0.800781	0.0812215	0.15936	0.387404	0.243355	0.871341
1711.96	0.381653	0.0807031	0.158125	0.383699	0.238613	0.86114
1713.56	0.602539	0.0801898	0.156904	0.380041	0.234002	0.851137
1715.16	0.603455	0.0796813	0.155697	0.376429	0.229519	0.841327
1716.76	0.444336	0.0791776	0.154504	0.372864	0.225159	0.831704
1718.35	0.405273	0.0786788	0.153325	0.369343	0.220917	0.822264
1719.95	0.706177	0.0781846	0.152159	0.365868	0.21679	0.813001
1721.55	0.5271	0.0776951	0.151006	0.362436	0.212773	0.80391
1723.14	0.567993	0.0772102	0.149866	0.359048	0.208863	0.794987
1724.74	0.648926	0.0767298	0.148739	0.355703	0.205056	0.786228
1726.33	0.429871	0.076254	0.147625	0.3524	0.201349	0.777627
1727.93	0.470764	0.0757825	0.146523	0.349138	0.197739	0.769182
1729.52	0.531677	0.0753155	0.145433	0.345918	0.194221	0.760888
1731.11	0.412598	0.0748527	0.144356	0.342737	0.190794	0.75274
1732.71	0.793457	0.0743943	0.14329	0.339597	0.187455	0.744736
1734.3	0.454346	0.07394	0.142236	0.336495	0.1842	0.736872
1735.89	0.235291	0.07349	0.141194	0.333433	0.181027	0.729143
1737.49	0.716187	0.073044	0.140163	0.330408	0.177932	0.721548
1739.08	0.51709	0.0726021	0.139144	0.327421	0.174915	0.714082
1740.67	0.198059	0.0721643	0.138135	0.324471	0.171972	0.706742
1742.26	0.438965	0.0717304	0.137138	0.321558	0.1691	0.699526
1743.85	0.359863	0.0713005	0.136151	0.318681	0.166298	0.69243
1745.44	0.560791	0.0708744	0.135175	0.315838	0.163564	0.685452
1747.03	0.141663	0.0704521	0.134209	0.313031	0.160895	0.678588
1748.62	0.522583	0.0700337	0.133254	0.310259	0.15829	0.671836
1750.21	0.543518	0.069619	0.132308	0.30752	0.155746	0.665193
1751.8	0.404358	0.069208	0.131373	0.304815	0.153261	0.658657
1753.39	0.565308	0.0688006	0.130448	0.302142	0.150834	0.652225
1754.97	0.366211	0.0683969	0.129533	0.299502	0.148464	0.645896
1756.56	0.387146	0.0679967	0.128627	0.296894	0.146148	0.639666
1758.15	0.548035	0.0676001	0.127731	0.294318	0.143884	0.633533
1759.74	0.368958	0.067207	0.126844	0.291773	0.141672	0.627496
1761.32	0.2099	0.0668173	0.125966	0.289258	0.13951	0.621552
1762.91	0.0307617	0.066431	0.125097	0.286774	0.137396	0.615698
1764.49	0.431702	0.0660481	0.124238	0.284319	0.135329	0.609934
1766.08	0.632629	0.0656685	0.123387	0.281894	0.133308	0.604257
1767.66	0.75354	0.0652922	0.122545	0.279498	0.13133	0.598666
1769.25	0.354431	0.0649192	0.121712	0.27713	0.129396	0.593157
1770.83	0.555359	0.0645494	0.120887	0.27479	0.127504	0.587731
1772.42	0.236206	0.0641828	0.120071	0.272478	0.125652	0.582384
1774	0.277161	0.0638193	0.119262	0.270194	0.12384	0.577116
1775.58	0.298035	0.0634589	0.118462	0.267936	0.122066	0.571924
1777.16	0.458984	0.0631016	0.117671	0.265705	0.12033	0.566807
1778.75	0.19989	0.0627474	0.116887	0.2635	0.11863	0.561764
1780.33	0.620789	0.0623961	0.116111	0.261321	0.116965	0.556793
1781.91	0.561707	0.0620479	0.115342	0.259167	0.115335	0.551892
1783.49	0.522644	0.0617025	0.114582	0.257038	0.113738	0.547061
1785.07	0.26355	0.0613601	0.113829	0.254934	0.112174	0.542297
1786.65	0.344482	0.0610206	0.113083	0.252854	0.110642	0.5376
1788.23	0.685364	0.0606839	0.112345	0.250799	0.10914	0.532967
1789.81	0.606262	0.06035	0.111614	0.248767	0.107669	0.528399
1791.39	0.267151	0.0600189	0.11089	0.246758	0.106227	0.523893
1792.97	0.208069	0.0596905	0.110173	0.244772	0.104813	0.519449
1794.55	0.188965	0.0593649	0.109463	0.242809	0.103427	0.515065
1796.12	0.409912	0.059042	0.10876	0.240869	0.102069	0.51074
1797.7	0.470825	0.0587217	0.108064	0.23895	0.100737	0.506473
1799.28	0.331726	0.058404	0.107375	0.237054	0.09943	0.502262
1800.85	0.412659	0.058089	0.106692	0.235178	0.0981486	0.498108
1802.43	0.453552	0.0577765	0.106016	0.233324	0.0968916	0.494008
1804.01	0.254456	0.0574666	0.105346	0.231491	0.0956585	0.489962
1805.58	0.555359	0.0571592	0.104682	0.229678	0.0944487	0.485968
1807.16	0.316284	0.0568543	0.104025	0.227886	0.0932615	0.482027
1808.73	0.577209	0.0565519	0.103375	0.226113	0.0920965	0.478136
1810.31	0.418091	0.0562519	0.10273	0.22436	0.090953	0.474295
1811.88	0.218994	0.0559543	0.102091	0.222627	0.0898307	0.470503
1813.45	0.279907	0.0556592	0.101459	0.220913	0.0887289	0.46676
1815.03	0.520813	0.0553663	0.100832	0.219218	0.0876471	0.463063
1816.6	0.48175	0.0550759	0.100211	0.217541	0.086585	0.459413
1818.17	0.522644	0.0547877	0.0995962	0.215883	0.085542	0.455809
1819.74	0.243591	0.0545018	0.0989868	0.214243	0.0845177	0.45225
1821.32	0.284485	0.0542182	0.0983831	0.212621	0.0835116	0.448734
1822.89	0.525391	0.0539368	0.097785	0.211017	0.0825233	0.445262
1824.46	0.366333	0.0536577	0.0971923	0.20943	0.0815525	0.441832
1826.03	-0.0127563	0.0533808	0.0966051	0.20786	0.0805986	0.438445
1827.6	0.588135	0.053106	0.0960233	0.206307	0.0796614	0.435098
1829.17	0.169006	0.0528333	0.0954468	0.204771	0.0787404	0.431792
1830.74	0.249939	0.0525628	0.0948755	0.203252	0.0778352	0.428525
1832.31	0.770813	0.0522945	0.0943094	0.201748	0.0769456	0.425298
1833.88	0.311768	0.0520281	0.0937484	0.200261	0.0760711	0.422109
1835.44	0.252686	0.0517639	0.0931924	0.19879	0.0752114	0.418957
1837.01	0.433594	0.0515017	0.0926415	0.197334	0.0743663	0.415843
1838.58	0.15448	0.0512415	0.0920954	0.195893	0.0735353	0.412766
1840.15	0.454285	0.0509833	0.0915543	0.194468	0.0727181	0.409724
1841.71	0.0942993	0.0507271	0.091018	0.193058	0.0719146	0.406718
1843.28	0.434326	0.0504729	0.0904864	0.191663	0.0711242	0.403746
1844.85	0.234436	0.0502206	0.0899596	0.190282	0.0703469	0.400809
1846.41	0.474609	0.0499702	0.0894374	0.188916	0.0695822	0.397906
1847.98	0.294922	0.0497218	0.0889198	0.187564	0.06883	0.395035
1849.54	0.395264	0.0494752	0.0884067	0.186226	0.0680899	0.392198
1851.11	0.715759	0.0492304	0.0878982	0.184902	0.0673617	0.389392
1852.67	0.356445	0.0489876	0.087394	0.183591	0.0666452	0.386618
1854.23	0.457153	0.0487465	0.0868943	0.182294	0.06594	0.383875
1855.8	0.41803	0.0485073	0.0863989	0.181011	0.0652461	0.381163
1857.36	0.559021	0.0482698	0.0859078	0.17974	0.064563	0.378481
1858.92	0.00012207	0.0480341	0.0854209	0.178483	0.0638907	0.375829
1860.48	0.479004	0.0478002	0.0849382	0.177238	0.0632288	0.373206
1862.05	0.298035	0.047568	0.0844597	0.176006	0.0625772	0.370611
1863.61	0.377197	0.0473375	0.0839852	0.174787	0.0619357	0.368045
1865.17	0.176453	0.0471088	0.0835148	0.17358	0.061304	0.365508
1866.73	0.215759	0.0468817	0.0830485	0.172385	0.060682	0.362997
1868.29	0.635254	0.0466563	0.082586	0.171202	0.0600694	0.360514
1869.85	0.514893	0.0464325	0.0821275	0.170031	0.0594662	0.358057
1871.41	0.154602	0.0462104	0.0816729	0.168871	0.058872	0.355627
1872.97	0.114441	0.0459899	0.081222	0.167724	0.0582867	0.353222
1874.53	0.394409	0.045771	0.080775	0.166587	0.0577101	0.350843
1876.08	0.214417	0.0455537	0.0803317	0.165462	0.0571421	0.34849
1877.64	0.514587	0.045338	0.0798921	0.164348	0.0565825	0.346161
1879.2	0.234924	0.0451239	0.0794562	0.163245	0.0560311	0.343856
1880.76	0.555298	0.0449113	0.0790239	0.162153	0.0554877	0.341576
1882.31	0.395752	0.0447002	0.0785951	0.161072	0.0549523	0.339319
1883.87	0.656433	0.0444906	0.0781699	0.160001	0.0544247	0.337086
1885.43	0.117188	0.0442826	0.0777482	0.15894	0.0539047	0.334876
1886.98	0.118042	0.044076	0.07733	0.15789	0.0533921	0.332688
1888.54	0.319031	0.0438709	0.0769152	0.15685	0.0528868	0.330523
1890.09	0.180115	0.0436673	0.0765038	0.15582	0.0523888	0.32838
1891.65	0.221313	0.0434651	0.0760958	0.1548	0.0518978	0.326259
1893.2	0.482727	0.0432643	0.075691	0.15379	0.0514137	0.324159
1894.76	0.604248	0.043065	0.0752895	0.15279	0.0509364	0.322081
1896.31	0.645874	0.042867	0.0748913	0.151799	0.0504658	0.320023
1897.86	0.227722	0.0426705	0.0744963	0.150818	0.0500017	0.317986
1899.41	0.0697632	0.0424753	0.0741045	0.149846	0.049544	0.31597
1900.97	0.151917	0.0422815	0.0737158	0.148883	0.0490927	0.313973
1902.52	0.174316	0.0420891	0.0733302	0.147929	0.0486475	0.311996
1904.07	0.216919	0.041898	0.0729477	0.146985	0.0482084	0.310039
1905.62	0.65979	0.0417082	0.0725683	0.146049	0.0477753	0.308101
1907.17	0.74292	0.0415197	0.0721918	0.145122	0.0473481	0.306182
1908.72	0.386353	0.0413326	0.0718183	0.144204	0.0469266	0.304281
1910.27	0.430115	0.0411467	0.0714478	0.143294	0.0465107	0.302399
1911.82	0.0542603	0.0409622	0.0710802	0.142393	0.0461005	0.300535
1913.37	0.638977	0.0407789	0.0707155	0.1415	0.0456956	0.29869
1914.92	0.244385	0.0405968	0.0703536	0.140615	0.0452962	0.296862
1916.47	0.470642	0.040416	0.0699946	0.139739	0.0449019	0.295051
1918.02	0.55835	0.0402364	0.0696384	0.13887	0.0445129	0.293258
1919.57	0.468567	0.0400581	0.0692849	0.13801	0.044129	0.291482
1921.11	0.51416	0.0398809	0.0689342	0.137158	0.04375	0.289723
1922.66	0.00012207	0.039705	0.0685862	0.136313	0.043376	0.28798
1924.21	0.4375	0.0395303	0.0682408	0.135476	0.0430068	0.286254
1925.75	0.615112	0.0393567	0.0678982	0.134647	0.0426423	0.284544
1927.3	0.792908	0.0391843	0.0675581	0.133825	0.0422825	0.28285
1928.84	0.790894	0.0390131	0.0672207	0.13301	0.0419273	0.281171
1930.39	0.169067	0.038843	0.0668858	0.132203	0.0415766	0.279509
1931.93	0.547424	0.0386741	0.0665535	0.131404	0.0412303	0.277861
1933.48	0.425903	0.0385062	0.0662237	0.130611	0.0408884	0.276229
1935.02	0.504517	0.0383395	0.0658964	0.129825	0.0405507	0.274612
1936.57	0.263245	0.0381739	0.0655716	0.129047	0.0402173	0.27301
1938.11	0.322144	0.0380095	0.0652493	0.128275	0.039888	0.271422
1939.65	0.361084	0.037846	0.0649293	0.127511	0.0395628	0.269849
1941.2	0.00012207	0.0376837	0.0646118	0.126753	0.0392416	0.26829
1942.74	0.369873	0.0375225	0.0642966	0.126002	0.0389244	0.266745
1944.28	0.542175	0.0373623	0.0639838	0.125257	0.038611	0.265214
1945.82	0.49585	0.0372031	0.0636733	0.124519	0.0383014	0.263697
1947.36	0.470093	0.037045	0.0633652	0.123787	0.0379956	0.262193
1948.9	0.184692	0.036888	0.0630593	0.123062	0.0376935	0.260703
1950.44	0.320007	0.0367319	0.0627557	0.122343	0.037395	0.259226
1951.98	0.275757	0.0365769	0.0624543	0.121631	0.0371001	0.257762
1953.52	0.752014	0.0364229	0.0621551	0.120924	0.0368088	0.256311
1955.06	0.328613	0.0362698	0.0618581	0.120224	0.0365209	0.254873
1956.6	0.285461	0.0361178	0.0615633	0.11953	0.0362364	0.253447
1958.14	0.222656	0.0359667	0.0612707	0.118841	0.0359552	0.252034
1959.68	0.240051	0.0358167	0.0609801	0.118159	0.0356774	0.250633
1961.22	0.217651	0.0356675	0.0606917	0.117482	0.0354028	0.249244
1962.75	0.295471	0.0355194	0.0604054	0.116812	0.0351314	0.247868
1964.29	0.353455	0.0353722	0.0601212	0.116146	0.0348632	0.246503
1965.83	0.471619	0.0352259	0.059839	0.115487	0.034598	0.24515
1967.36	0.509949	0.0350805	0.0595588	0.114833	0.034336	0.243809
1968.9	0.34845	0.0349361	0.0592807	0.114185	0.0340769	0.242479
1970.44	0.487061	0.0347926	0.0590045	0.113542	0.0338208	0.24116
1971.97	0.425842	0.03465	0.0587303	0.112905	0.0335676	0.239853
1973.51	0.48468	0.0345083	0.0584581	0.112273	0.0333173	0.238556
1975.04	0.223694	0.0343675	0.0581878	0.111646	0.0330698	0.237271
1976.58	0.362854	0.0342276	0.0579194	0.111024	0.0328251	0.235997
1978.11	0.4021	0.0340885	0.057653	0.110408	0.0325832	0.234733
1979.64	0.461487	0.0339504	0.0573884	0.109797	0.032344	0.233479
1981.18	0.240967	0.033813	0.0571256	0.109191	0.0321074	0.232237
1982.71	0.560547	0.0336766	0.0568648	0.108589	0.0318734	0.231004
1984.24	0.260315	0.033541	0.0566057	0.107993	0.0316421	0.229782
1985.77	0.00012207	0.0334062	0.0563485	0.107402	0.0314133	0.22857
1987.3	0.558716	0.0332723	0.056093	0.106815	0.031187	0.227368
1988.84	0.257507	0.0331392	0.0558394	0.106234	0.0309632	0.226176
1990.37	0.196411	0.0330069	0.0555875	0.105657	0.0307418	0.224993
1991.9	0.115417	0.0328755	0.0553373	0.105085	0.0305228	0.22382
1993.43	0.274597	0.0327448	0.0550889	0.104517	0.0303062	0.222657
1994.96	0.273865	0.0326149	0.0548422	0.103954	0.030092	0.221503
1996.49	0.193176	0.0324859	0.0545971	0.103396	0.02988	0.220359
1998.01	0.65271	0.0323576	0.0543538	0.102842	0.0296703	0.219223
1999.54	0.612305	0.0322301	0.0541121	0.102292	0.0294628	0.218097
2001.07	0.292053	0.0321034	0.0538721	0.101747	0.0292576	0.21698
2002.6	0.0718384	0.0319775	0.0536338	0.101207	0.0290545	0.215872
2004.13	0.0718384	0.0318523	0.053397	0.10067	0.0288536	0.214773
2005.65	0.351868	0.0317279	0.0531619	0.100138	0.0286547	0.213682
2007.18	0.272034	0.0316042	0.0529283	0.0996102	0.028458	0.212601
2008.71	0.172302	0.0314812	0.0526963	0.0990865	0.0282633	0.211527
2010.23	0.572693	0.0313591	0.0524659	0.0985669	0.0280707	0.210463
2011.76	0.653198	0.0312376	0.0522371	0.0980514	0.02788	0.209406
2013.29	0.473877	0.0311169	0.0520097	0.09754	0.0276913	0.208358
2014.81	0.374573	0.0309968	0.0517839	0.0970326	0.0275046	0.207318
2016.33	0.395447	0.0308776	0.0515597	0.0965292	0.0273197	0.206286
2017.86	0.196411	0.030759	0.0513369	0.0960297	0.0271368	0.205262
2019.38	0.577515	0.0306411	0.0511155	0.0955341	0.0269557	0.204246
2020.91	0.0587158	0.0305239	0.0508957	0.0950423	0.0267765	0.203238
2022.43	6.10352e-05	0.0304074	0.0506773	0.0945544	0.0265991	0.202238
2023.95	0.181458	0.0302916	0.0504604	0.0940702	0.0264234	0.201246
2025.48	0.362976	0.0301765	0.0502449	0.0935898	0.0262496	0.200261
2027	0.244446	0.030062	0.0500308	0.093113	0.0260775	0.199283
2028.52	0.466187	0.0299483	0.0498181	0.09264	0.0259071	0.198313
2030.04	0.208008	0.0298352	0.0496068	0.0921705	0.0257384	0.197351
2031.56	0.51001	0.0297227	0.0493969	0.0917047	0.0255713	0.196396
2033.08	0.392212	0.0296109	0.0491883	0.0912423	0.025406	0.195448
2034.6	0.254578	0.0294998	0.0489811	0.0907835	0.0252422	0.194507
2036.12	0.457153	0.0293893	0.0487753	0.0903282	0.0250801	0.193573
2037.64	6.10352e-05	0.0292794	0.0485708	0.0898763	0.0249195	0.192646
2039.16	0.28009	0.0291702	0.0483676	0.0894279	0.0247606	0.191726
2040.68	0.180176	0.0290616	0.0481657	0.0889828	0.0246031	0.190813
2042.2	0.240356	0.0289537	0.0479651	0.0885411	0.0244472	0.189907
2043.72	0.420593	0.0288463	0.0477658	0.0881026	0.0242928	0.189008
2045.23	0.281006	0.0287396	0.0475678	0.0876675	0.0241399	0.188115
2046.75	0.441528	0.0286335	0.0473711	0.0872356	0.0239885	0.187229
2048.27	0.302124	0.028528	0.0471756	0.0868069	0.0238385	0.186349
2049.79	0.542847	0.0284231	0.0469814	0.0863814	0.0236899	0.185476
2051.3	0.263672	0.0283188	0.0467883	0.0859591	0.0235427	0.184609
2052.82	0.464661	0.0282151	0.0465966	0.0855398	0.023397	0.183748
2054.33	0.24585	0.0281119	0.046406	0.0851237	0.0232526	0.182894
2055.85	0.147034	0.0280094	0.0462166	0.0847106	0.0231096	0.182046
2057.36	0.428467	0.0279074	0.0460285	0.0843006	0.0229679	0.181204
2058.88	0.409973	0.027806	0.0458415	0.0838936	0.0228276	0.180369
2060.39	0.0316162	0.0277052	0.0456556	0.0834895	0.0226885	0.179539
2061.91	0.313477	0.027605	0.045471	0.0830884	0.0225508	0.178715
2063.42	0.095459	0.0275053	0.0452875	0.0826902	0.0224143	0.177897
2064.93	0.177673	0.0274062	0.0451051	0.0822949	0.0222791	0.177085
2066.45	6.10352e-05	0.0273076	0.0449239	0.0819024	0.0221452	0.176279
[truncated: 410 more rows]

## Sheet: XRD
Heat-treated carbon replica		Graphitised commercial carbon black
[truncated: 3,693 more rows]
